# Supplementary material for: Effects of Dietary Supplementation with Dihydromyricetin on Hindgut Microbiota and Metabolite Profiles in Dairy Cows
Source: Microorganisms. 2025 Dec 21;14(1):20. doi: 10.3390/microorganisms14010020 (PMC12843980; doi:10.3390/microorganisms14010020)
Supplement: Supplementary file 1 [file microorganisms-14-00020-s001.zip › Supplementary tables.xlsx]

## Sheet: Table S1
Supplementary Table S1. Baseline characteristics analysis of experimental dairycows
Group	Parity	Lactation days (d)	milk yield (kg/d)
CON (n=7)	2.4	146 ± 72	19.27 ± 3.53
DMY (n=7)	2.0	152 ± 66	21.47 ± 4.88
P-Value	-	0.9759	0.3526

## Sheet: Table S2
Supplementary Table S2. Variations in the taxonomic composition of gut microbiota at phylum level in dairy cows fed with DMY
Taxon	CON	DMY	SEM	P-value
d__Bacteria;p__Firmicutes	0.645416	0.623856	0.00924796	0.14172
d__Bacteria;p__Bacteroidetes	0.306576	0.32674	0.00852263	0.277439
d__Bacteria;p__Tenericutes	0.0113582	0.0169758	0.00135115	0.0350057
d__Bacteria;p__Spirochaetes	0.00894292	0.011247	0.00178656	0.848006
d__Bacteria;p__Proteobacteria	0.00710495	0.00339683	0.00157715	0.110223
d__Bacteria;p__Actinobacteria	0.00672232	0.00615258	0.000935894	0.848006
d__Bacteria;p__Verrucomicrobia	0.00586147	0.00235924	0.00106582	0.14172
d__Bacteria;p__TM7	0.00296428	0.00387271	0.000518567	0.224799
d__Bacteria;p__unclassified_Bacteria	0.00140675	0.0014991	0.00018984	0.94906
d__Bacteria;p__Cyanobacteria	0.00130355	0.000643582	0.000303888	0.277439
d__Bacteria;p__Fibrobacteres	0.000933724	0.0021063	0.000431326	0.0348056
d__Bacteria;p__unidentified_Bacteria	0.000817903	0.000923864	0.000110288	0.749394
d__Bacteria;p__Chloroflexi	0.000183416	1.91514e-05	5.67985e-05	0.0478733
d__Bacteria;p__Synergistetes	0.00013903	1.76065e-05	6.93951e-05	0.916512
d__Bacteria;p__Lentisphaerae	0.000129886	3.04502e-05	3.19409e-05	0.132886
d__Bacteria;p__WPS-2	4.63433e-05	1.36939e-05	2.36516e-05	0.916512
d__Bacteria;p__Elusimicrobia	3.51865e-05	8.86507e-05	2.12048e-05	0.206434
d__Bacteria;p__Acidobacteria	2.17894e-05	9.38884e-06	7.83457e-06	0.748894
d__Bacteria;p__Fusobacteria	1.47136e-05	1.54604e-05	8.54135e-06	0.656691
d__Bacteria;p__Gemmatimonadetes	6.21532e-06	2.55709e-05	1.29234e-05	0.916512
d__Bacteria;p__OD1	6.21532e-06	7.22352e-06	4.57991e-06	0.916512
d__Bacteria;p__Nitrospirae	5.45371e-06	0	2.72685e-06	0.317311
d__Bacteria;p__Chlorobi	4.14355e-06	0	2.07177e-06	0.317311

## Sheet: Table S3
Supplementary Table S3. Variations in the taxonomic composition of gut microbiota at genus level in dairy cows fed with DMY
Taxon	CON	DMY	SEM	P-value
d__Bacteria;p__Firmicutes;c__Clostridia;o__Clostridiales;f__Ruminococcaceae;g__unidentified_Ruminococcaceae	0.28999	0.290592	0.00630173	0.848006
d__Bacteria;p__Bacteroidetes;c__Bacteroidia;o__Bacteroidales;f__unidentified_Bacteroidales;g__unidentified_Bacteroidales	0.119625	0.134277	0.00629625	0.406234
d__Bacteria;p__Firmicutes;c__Clostridia;o__Clostridiales;f__unidentified_Clostridiales;g__unidentified_Clostridiales	0.0531399	0.0510554	0.00222794	0.654721
d__Bacteria;p__Firmicutes;c__Clostridia;o__Clostridiales;f__unclassified_Clostridiales;g__unclassified_Clostridiales	0.0440955	0.0467626	0.00132957	0.482203
d__Bacteria;p__Firmicutes;c__Clostridia;o__Clostridiales;f__Lachnospiraceae;g__unidentified_Lachnospiraceae	0.0426015	0.032049	0.00418739	0.277439
d__Bacteria;p__Bacteroidetes;c__Bacteroidia;o__Bacteroidales;f__Bacteroidaceae;g__5-7N15	0.0319931	0.0271655	0.00192988	0.337904
d__Bacteria;p__Bacteroidetes;c__Bacteroidia;o__Bacteroidales;f__[Paraprevotellaceae];g__CF231	0.0274717	0.0295862	0.0015818	0.277439
d__Bacteria;p__Firmicutes;c__Clostridia;o__Clostridiales;f__Ruminococcaceae;g__Oscillospira	0.0264801	0.0232893	0.00146934	0.848006
d__Bacteria;p__Firmicutes;c__Clostridia;o__Clostridiales;f__Ruminococcaceae;g__unclassified_Ruminococcaceae	0.0264203	0.0308459	0.00141077	0.0845335
d__Bacteria;p__Bacteroidetes;c__Bacteroidia;o__Bacteroidales;f__Rikenellaceae;g__unidentified_Rikenellaceae	0.0241928	0.0294648	0.00172043	0.224799
d__Bacteria;p__Firmicutes;c__Clostridia;o__Clostridiales;f__Clostridiaceae;g__Clostridium	0.0198404	0.0218689	0.00184715	0.848006
d__Bacteria;p__Firmicutes;c__Clostridia;o__Clostridiales;f__Ruminococcaceae;g__Ruminococcus	0.0190673	0.0199043	0.00122292	0.565299
d__Bacteria;p__Bacteroidetes;c__Bacteroidia;o__Bacteroidales;f__Bacteroidaceae;g__unidentified_Bacteroidaceae	0.0190106	0.0169856	0.00139993	0.654721
d__Bacteria;p__Bacteroidetes;c__Bacteroidia;o__Bacteroidales;f__p-2534-18B5;g__unidentified_p-2534-18B5	0.0177345	0.0102552	0.002213	0.179712
d__Bacteria;p__Bacteroidetes;c__Bacteroidia;o__Bacteroidales;f__RF16;g__unidentified_RF16	0.0167365	0.0295606	0.0028171	0.0350057
d__Bacteria;p__Firmicutes;c__Clostridia;o__Clostridiales;f__Christensenellaceae;g__unidentified_Christensenellaceae	0.0166472	0.0131302	0.00122513	0.277439
d__Bacteria;p__Firmicutes;c__Clostridia;o__Clostridiales;f__[Mogibacteriaceae];g__unidentified_[Mogibacteriaceae]	0.0162585	0.0128783	0.00126738	0.179712
d__Bacteria;p__Bacteroidetes;c__Bacteroidia;o__Bacteroidales;f__S24-7;g__unidentified_S24-7	0.0121387	0.0133375	0.000943075	0.482203
d__Bacteria;p__Bacteroidetes;c__Bacteroidia;o__Bacteroidales;f__Prevotellaceae;g__Prevotella	0.0098409	0.00279728	0.00376909	0.848006
d__Bacteria;p__Tenericutes;c__Mollicutes;o__RF39;f__unidentified_RF39;g__unidentified_RF39	0.00956551	0.0148366	0.00129692	0.0476454
d__Bacteria;p__Firmicutes;c__Clostridia;o__Clostridiales;f__Lachnospiraceae;g__Butyrivibrio	0.00872572	0.00690834	0.00149181	0.848006
d__Bacteria;p__Firmicutes;c__Clostridia;o__Clostridiales;f__Veillonellaceae;g__Succiniclasticum	0.00762661	0.0027474	0.00372498	0.947903
d__Bacteria;p__Spirochaetes;c__Spirochaetes;o__Spirochaetales;f__Spirochaetaceae;g__Treponema	0.00723716	0.00937056	0.00157727	0.848006
d__Bacteria;p__Firmicutes;c__Clostridia;o__Clostridiales;f__Lachnospiraceae;g__unclassified_Lachnospiraceae	0.00710313	0.00668757	0.000593461	0.654721
d__Bacteria;p__Firmicutes;c__Clostridia;o__Clostridiales;f__Lachnospiraceae;g__Dorea	0.00667654	0.00970198	0.00120162	0.224799
d__Bacteria;p__Bacteroidetes;c__Bacteroidia;o__Bacteroidales;f__Porphyromonadaceae;g__Paludibacter	0.00636132	0.00819466	0.000653834	0.110223
d__Bacteria;p__Bacteroidetes;c__Bacteroidia;o__Bacteroidales;f__BS11;g__unidentified_BS11	0.00585255	0.00503463	0.000628986	0.482203
d__Bacteria;p__Firmicutes;c__Clostridia;o__Clostridiales;f__Lachnospiraceae;g__Coprococcus	0.00564673	0.00611834	0.000521536	0.848006
d__Bacteria;p__Firmicutes;c__Clostridia;o__Clostridiales;f__Peptostreptococcaceae;g__[Clostridium]	0.0053483	0.00838427	0.00109489	0.277439
d__Bacteria;p__Firmicutes;c__Clostridia;o__Clostridiales;f__Peptococcaceae;g__rc4-4	0.00504522	0.00305285	0.000696177	0.224799
d__Bacteria;p__Firmicutes;c__Bacilli;o__Turicibacterales;f__Turicibacteraceae;g__Turicibacter	0.00441567	0.00762488	0.000882901	0.0350057
d__Bacteria;p__Bacteroidetes;c__Bacteroidia;o__Bacteroidales;f__[Paraprevotellaceae];g__YRC22	0.00430999	0.00649102	0.000509714	0.0253473
d__Bacteria;p__Firmicutes;c__Clostridia;o__Clostridiales;f__Lachnospiraceae;g__Epulopiscium	0.00392227	0.0026685	0.000984425	0.94906
d__Bacteria;p__Firmicutes;c__Clostridia;o__Clostridiales;f__Lachnospiraceae;g__Roseburia	0.0037575	0.00331016	0.000444153	0.565299
d__Bacteria;p__Firmicutes;c__Erysipelotrichi;o__Erysipelotrichales;f__Erysipelotrichaceae;g__unidentified_Erysipelotrichaceae	0.0037433	0.00385479	0.000326762	0.654721
d__Bacteria;p__Firmicutes;c__Clostridia;o__Clostridiales;f__Veillonellaceae;g__Anaerovibrio	0.00324974	0.00110149	0.000841268	0.522446
d__Bacteria;p__Firmicutes;c__Clostridia;o__Clostridiales;f__Peptostreptococcaceae;g__unidentified_Peptostreptococcaceae	0.00313491	0.00307647	0.000409991	0.179712
d__Bacteria;p__Verrucomicrobia;c__Verrucomicrobiae;o__Verrucomicrobiales;f__Verrucomicrobiaceae;g__Akkermansia	0.0030701	0.0011527	0.000750079	0.654721
d__Bacteria;p__TM7;c__TM7-3;o__CW040;f__F16;g__unidentified_F16	0.00295655	0.00387271	0.000517534	0.224799
d__Bacteria;p__Proteobacteria;c__Deltaproteobacteria;o__Desulfovibrionales;f__Desulfovibrionaceae;g__Desulfovibrio	0.00256102	0.000393112	0.00120473	0.698305
d__Bacteria;p__Bacteroidetes;c__Bacteroidia;o__Bacteroidales;f__[Paraprevotellaceae];g__[Prevotella]	0.00246208	0.0028011	0.000306451	0.337904
d__Bacteria;p__Actinobacteria;c__Coriobacteriia;o__Coriobacteriales;f__Coriobacteriaceae;g__unidentified_Coriobacteriaceae	0.00231771	0.0023099	0.000400781	0.94906
d__Bacteria;p__Firmicutes;c__Bacilli;o__Lactobacillales;f__Lactobacillaceae;g__Lactobacillus	0.00223273	0.000397397	0.000751335	0.0845335
d__Bacteria;p__Firmicutes;c__Clostridia;o__Clostridiales;f__Veillonellaceae;g__Phascolarctobacterium	0.00214755	0.00089078	0.000405475	0.14172
d__Bacteria;p__Bacteroidetes;c__Bacteroidia;o__Bacteroidales;f__unclassified_Bacteroidales;g__unclassified_Bacteroidales	0.00208924	0.00250007	0.000234816	0.337904
d__Bacteria;p__Proteobacteria;c__Deltaproteobacteria;o__GMD14H09;f__unidentified_GMD14H09;g__unidentified_GMD14H09	0.00208648	0.000304834	0.00051285	0.0350057
d__Bacteria;p__Firmicutes;c__Clostridia;o__Clostridiales;f__Lachnospiraceae;g__Blautia	0.00197638	0.00344679	0.000396363	0.0845335
d__Bacteria;p__Verrucomicrobia;c__Verruco-5;o__WCHB1-41;f__RFP12;g__unidentified_RFP12	0.00176296	0.000532622	0.000284845	0.0476454
d__Bacteria;p__Spirochaetes;c__Spirochaetes;o__M2PT2-76;f__unidentified_M2PT2-76;g__unidentified_M2PT2-76	0.00169418	0.0018554	0.000477382	0.654721
d__Bacteria;p__Actinobacteria;c__Actinobacteria;o__Actinomycetales;f__Corynebacteriaceae;g__Corynebacterium	0.00163782	0.00200557	0.000326915	0.406234
d__Bacteria;p__Bacteroidetes;c__Bacteroidia;o__Bacteroidales;f__Bacteroidaceae;g__Bacteroides	0.00160863	0.00221677	0.000176937	0.0639193
d__Bacteria;p__Tenericutes;c__RF3;o__ML615J-28;f__unidentified_ML615J-28;g__unidentified_ML615J-28	0.00155197	0.00175824	0.000168106	0.482203
d__Bacteria;p__Firmicutes;c__Clostridia;o__Clostridiales;f__Clostridiaceae;g__unclassified_Clostridiaceae	0.00147494	0.000351244	0.000482021	0.224799
d__Bacteria;p__Firmicutes;c__Clostridia;o__Clostridiales;f__Veillonellaceae;g__unidentified_Veillonellaceae	0.0014327	0.000204325	0.000541414	0.224289
d__Bacteria;p__unclassified_Bacteria;c__unclassified_Bacteria;o__unclassified_Bacteria;f__unclassified_Bacteria;g__unclassified_Bacteria	0.00140675	0.0014991	0.00018984	0.94906
d__Bacteria;p__Firmicutes;c__Clostridia;o__Clostridiales;f__Clostridiaceae;g__SMB53	0.00139215	0.00175782	0.00021627	0.224799
d__Bacteria;p__Firmicutes;c__Clostridia;o__Clostridiales;f__[Mogibacteriaceae];g__Mogibacterium	0.00134808	0.000865284	0.000195515	0.277439
d__Bacteria;p__Cyanobacteria;c__4C0d-2;o__YS2;f__unidentified_YS2;g__unidentified_YS2	0.00130355	0.000643582	0.000303888	0.277439
d__Bacteria;p__Bacteroidetes;c__Bacteroidia;o__Bacteroidales;f__[Barnesiellaceae];g__unidentified_[Barnesiellaceae]	0.00128232	0.00179192	0.000145375	0.14172
d__Bacteria;p__Bacteroidetes;c__Bacteroidia;o__Bacteroidales;f__[Paraprevotellaceae];g__unidentified_[Paraprevotellaceae]	0.00125621	0.00138116	0.000139141	0.654721
d__Bacteria;p__Firmicutes;c__Clostridia;o__Clostridiales;f__Clostridiaceae;g__unidentified_Clostridiaceae	0.00109748	0.00129445	0.000174237	0.565299
d__Bacteria;p__Firmicutes;c__Clostridia;o__Clostridiales;f__Lachnospiraceae;g__Anaerostipes	0.00109646	0.000758589	0.000107522	0.179712
d__Bacteria;p__Fibrobacteres;c__Fibrobacteria;o__Fibrobacterales;f__Fibrobacteraceae;g__Fibrobacter	0.000933724	0.0021063	0.000431326	0.0348056
d__Bacteria;p__Verrucomicrobia;c__Verruco-5;o__WCHB1-41;f__unidentified_WCHB1-41;g__unidentified_WCHB1-41	0.000835066	0.000512216	0.000304471	0.846329
d__Bacteria;p__unidentified_Bacteria;c__unidentified_Bacteria;o__unidentified_Bacteria;f__unidentified_Bacteria;g__unidentified_Bacteria	0.000817903	0.000923864	0.000110288	0.749394
d__Bacteria;p__Bacteroidetes;c__Bacteroidia;o__Bacteroidales;f__Bacteroidaceae;g__BF311	0.000801811	0.000702763	8.98153e-05	0.482203
d__Bacteria;p__Firmicutes;c__Clostridia;o__Clostridiales;f__Veillonellaceae;g__Selenomonas	0.00079846	0.000160716	0.00028498	0.502791
d__Bacteria;p__Actinobacteria;c__Coriobacteriia;o__Coriobacteriales;f__Coriobacteriaceae;g__Adlercreutzia	0.000662008	0.000371608	0.000113115	0.224289
d__Bacteria;p__Bacteroidetes;c__Bacteroidia;o__Bacteroidales;f__Porphyromonadaceae;g__Parabacteroides	0.000612402	0.00100918	0.000116334	0.0845335
d__Bacteria;p__Firmicutes;c__Erysipelotrichi;o__Erysipelotrichales;f__Erysipelotrichaceae;g__p-75-a5	0.000556293	0.000636932	4.48556e-05	0.337904
d__Bacteria;p__Firmicutes;c__Erysipelotrichi;o__Erysipelotrichales;f__Erysipelotrichaceae;g__[Eubacterium]	0.00055301	0.000243429	0.000186793	0.464498
d__Bacteria;p__Actinobacteria;c__Coriobacteriia;o__Coriobacteriales;f__Coriobacteriaceae;g__unclassified_Coriobacteriaceae	0.000552683	0.000309599	0.000157935	0.563579
d__Bacteria;p__Actinobacteria;c__Actinobacteria;o__Bifidobacteriales;f__Bifidobacteriaceae;g__unidentified_Bifidobacteriaceae	0.000546449	0.000373481	0.000103055	0.406234
d__Bacteria;p__Proteobacteria;c__Gammaproteobacteria;o__Enterobacteriales;f__Enterobacteriaceae;g__unclassified_Enterobacteriaceae	0.000541177	0.000362543	0.000127886	0.949004
d__Bacteria;p__Firmicutes;c__Clostridia;o__Clostridiales;f__Lachnospiraceae;g__[Ruminococcus]	0.00047282	0.000218403	0.000123004	0.40416
d__Bacteria;p__Firmicutes;c__Erysipelotrichi;o__Erysipelotrichales;f__Erysipelotrichaceae;g__Coprobacillus	0.000462367	0.000442323	0.000102907	0.848006
d__Bacteria;p__Bacteroidetes;c__Bacteroidia;o__Bacteroidales;f__[Odoribacteraceae];g__Odoribacter	0.000448022	0.000444043	5.96714e-05	0.94906
d__Bacteria;p__Firmicutes;c__Erysipelotrichi;o__Erysipelotrichales;f__Erysipelotrichaceae;g__Bulleidia	0.000434815	0.00029576	4.92509e-05	0.277439
d__Bacteria;p__Actinobacteria;c__Coriobacteriia;o__Coriobacteriales;f__Coriobacteriaceae;g__Atopobium	0.000415211	0.000235775	7.32733e-05	0.224289
d__Bacteria;p__Firmicutes;c__Clostridia;o__Clostridiales;f__Peptococcaceae;g__unidentified_Peptococcaceae	0.000356894	0.000109655	6.93133e-05	0.0126184
d__Bacteria;p__Proteobacteria;c__Gammaproteobacteria;o__Aeromonadales;f__Succinivibrionaceae;g__Succinivibrio	0.000316049	2.57299e-05	8.48348e-05	0.0166717
d__Bacteria;p__Bacteroidetes;c__Bacteroidia;o__Bacteroidales;f__Rikenellaceae;g__Alistipes	0.000308968	0.00023927	5.72463e-05	0.482203
d__Bacteria;p__Firmicutes;c__Bacilli;o__Lactobacillales;f__Streptococcaceae;g__Streptococcus	0.000307402	0.000325751	0.00011467	0.556493
d__Bacteria;p__Firmicutes;c__Bacilli;o__Bacillales;f__Planococcaceae;g__unclassified_Planococcaceae	0.000259239	9.09447e-05	6.93667e-05	0.327038
d__Bacteria;p__Firmicutes;c__Clostridia;o__Clostridiales;f__Eubacteriaceae;g__Anaerofustis	0.000245187	0.000142863	4.99426e-05	0.565299
d__Bacteria;p__Firmicutes;c__Bacilli;o__Bacillales;f__Bacillaceae;g__Bacillus	0.000237813	0.000210785	5.64197e-05	0.846329
d__Bacteria;p__Proteobacteria;c__Deltaproteobacteria;o__Desulfovibrionales;f__Desulfovibrionaceae;g__unidentified_Desulfovibrionaceae	0.000225423	6.71627e-05	4.56214e-05	0.0841918
d__Bacteria;p__Firmicutes;c__Clostridia;o__Clostridiales;f__Lachnospiraceae;g__Moryella	0.00022003	4.14251e-05	9.5783e-05	0.872842
d__Bacteria;p__Firmicutes;c__Clostridia;o__Clostridiales;f__Lachnospiraceae;g__Clostridium	0.000192956	4.84569e-05	5.20824e-05	0.202831
d__Bacteria;p__Firmicutes;c__Clostridia;o__Clostridiales;f__Dehalobacteriaceae;g__Dehalobacterium	0.000192848	0.000245621	4.45809e-05	0.654365
d__Bacteria;p__Firmicutes;c__Bacilli;o__Bacillales;f__Thermoactinomycetaceae;g__Thermoactinomyces	0.000191811	0.000108465	5.41497e-05	0.539206
d__Bacteria;p__Firmicutes;c__Clostridia;o__Clostridiales;f__Dehalobacteriaceae;g__unidentified_Dehalobacteriaceae	0.000188612	0.000147862	3.15428e-05	0.608886
d__Bacteria;p__Bacteroidetes;c__Bacteroidia;o__Bacteroidales;f__Rikenellaceae;g__unclassified_Rikenellaceae	0.000181384	0.000128828	3.32909e-05	0.94906
d__Bacteria;p__Actinobacteria;c__Actinobacteria;o__Bifidobacteriales;f__Bifidobacteriaceae;g__Bifidobacterium	0.000176814	7.22804e-05	3.86907e-05	0.206434
d__Bacteria;p__Firmicutes;c__Erysipelotrichi;o__Erysipelotrichales;f__Erysipelotrichaceae;g__L7A_E11	0.000173742	0.000198625	3.2999e-05	0.749394
d__Bacteria;p__Firmicutes;c__Bacilli;o__Lactobacillales;f__Enterococcaceae;g__Enterococcus	0.00017213	0.00022538	7.64443e-05	0.452976
d__Bacteria;p__Proteobacteria;c__Betaproteobacteria;o__Hydrogenophilales;f__Hydrogenophilaceae;g__Thiobacillus	0.000162754	6.10291e-05	5.51792e-05	0.723521
d__Bacteria;p__Verrucomicrobia;c__Verruco-5;o__WCHB1-41;f__WCHB1-25;g__unidentified_WCHB1-25	0.000162455	0.000161705	4.39138e-05	0.647399
d__Bacteria;p__Actinobacteria;c__Coriobacteriia;o__Coriobacteriales;f__Coriobacteriaceae;g__Olsenella	0.000149222	0.000105103	6.18592e-05	0.602233
d__Bacteria;p__Firmicutes;c__Erysipelotrichi;o__Erysipelotrichales;f__Erysipelotrichaceae;g__Allobaculum	0.000141003	8.45697e-05	4.03964e-05	0.539206
d__Bacteria;p__Synergistetes;c__Synergistia;o__Synergistales;f__Synergistaceae;g__unidentified_Synergistaceae	0.00013903	1.76065e-05	6.93951e-05	0.916512
d__Bacteria;p__Firmicutes;c__Clostridia;o__Clostridiales;f__Ruminococcaceae;g__Faecalibacterium	0.000137785	0.000263395	4.48716e-05	0.121037
d__Bacteria;p__Firmicutes;c__Clostridia;o__Clostridiales;f__Lachnospiraceae;g__Pseudobutyrivibrio	0.000135168	0	6.7584e-05	0.317311
d__Bacteria;p__Proteobacteria;c__Alphaproteobacteria;o__unidentified_Alphaproteobacteria;f__unidentified_Alphaproteobacteria;g__unidentified_Alphaproteobacteria	0.000133776	0.000146688	3.05829e-05	0.654365
d__Bacteria;p__Proteobacteria;c__Gammaproteobacteria;o__Enterobacteriales;f__Enterobacteriaceae;g__Klebsiella	0.000132422	3.50931e-05	6.71793e-05	0.916512
d__Bacteria;p__Firmicutes;c__Erysipelotrichi;o__Erysipelotrichales;f__Erysipelotrichaceae;g__unclassified_Erysipelotrichaceae	0.000129166	0.000136293	1.62921e-05	0.94906
d__Bacteria;p__Firmicutes;c__Bacilli;o__Bacillales;f__Bacillaceae;g__unclassified_Bacillaceae	0.00012706	6.52515e-05	3.45092e-05	0.506074
d__Bacteria;p__Firmicutes;c__Clostridia;o__Clostridiales;f__Peptostreptococcaceae;g__unclassified_Peptostreptococcaceae	0.000119168	0.000185862	4.04299e-05	0.301312
d__Bacteria;p__Tenericutes;c__Mollicutes;o__Anaeroplasmatales;f__Anaeroplasmataceae;g__unidentified_Anaeroplasmataceae	0.00011715	0.000283673	5.16679e-05	0.0811171
d__Bacteria;p__Chloroflexi;c__Anaerolineae;o__Anaerolineales;f__Anaerolinaceae;g__SHD-231	0.000115037	1.40373e-05	4.42246e-05	0.229996
d__Bacteria;p__Tenericutes;c__Mollicutes;o__Anaeroplasmatales;f__Anaeroplasmataceae;g__Anaeroplasma	0.000108915	6.19437e-05	3.11124e-05	0.79025
d__Bacteria;p__Proteobacteria;c__Alphaproteobacteria;o__Rickettsiales;f__unidentified_Rickettsiales;g__unidentified_Rickettsiales	0.00010488	0.000268121	4.98467e-05	0.0841918
d__Bacteria;p__Firmicutes;c__Clostridia;o__Clostridiales;f__Clostridiaceae;g__Candidatus Arthromitus	9.70185e-05	0	3.3251e-05	0.142213
d__Bacteria;p__Firmicutes;c__Clostridia;o__SHA-98;f__unidentified_SHA-98;g__unidentified_SHA-98	9.68262e-05	9.78139e-06	2.18886e-05	0.0626874
d__Bacteria;p__Firmicutes;c__Erysipelotrichi;o__Erysipelotrichales;f__Erysipelotrichaceae;g__RFN20	9.5329e-05	0.000238043	3.11602e-05	0.0179598
d__Bacteria;p__Bacteroidetes;c__Bacteroidia;o__Bacteroidales;f__Bacteroidaceae;g__unclassified_Bacteroidaceae	9.39197e-05	5.72583e-05	1.9047e-05	0.438211
d__Bacteria;p__Firmicutes;c__Bacilli;o__Bacillales;f__Bacillaceae;g__unidentified_Bacillaceae	9.35694e-05	2.483e-05	3.88061e-05	0.872842
d__Bacteria;p__Proteobacteria;c__Alphaproteobacteria;o__RF32;f__unidentified_RF32;g__unidentified_RF32	9.17976e-05	5.40395e-05	3.54704e-05	0.945607
d__Bacteria;p__Firmicutes;c__Clostridia;o__Clostridiales;f__Peptostreptococcaceae;g__Clostridium	8.85514e-05	0.000106902	1.85371e-05	0.480267
d__Bacteria;p__Firmicutes;c__Bacilli;o__Bacillales;f__unclassified_Bacillales;g__unclassified_Bacillales	8.81743e-05	7.59342e-05	3.26096e-05	0.594746
d__Bacteria;p__Firmicutes;c__Clostridia;o__Clostridiales;f__Lachnospiraceae;g__Shuttleworthia	8.44577e-05	0.000130809	4.96792e-05	0.733014
d__Bacteria;p__Bacteroidetes;c__Flavobacteriia;o__Flavobacteriales;f__[Weeksellaceae];g__Elizabethkingia	8.35328e-05	4.78019e-05	4.64985e-05	0.916512
d__Bacteria;p__Firmicutes;c__unclassified_Firmicutes;o__unclassified_Firmicutes;f__unclassified_Firmicutes;g__unclassified_Firmicutes	7.75017e-05	1.74041e-05	1.99126e-05	0.15706
d__Bacteria;p__Firmicutes;c__Clostridia;o__Clostridiales;f__Veillonellaceae;g__unclassified_Veillonellaceae	7.60649e-05	8.78523e-05	4.19999e-05	0.943596
d__Bacteria;p__Proteobacteria;c__Gammaproteobacteria;o__Aeromonadales;f__Succinivibrionaceae;g__unidentified_Succinivibrionaceae	6.93261e-05	0.00117352	0.000577278	0.823249
d__Bacteria;p__Lentisphaerae;c__[Lentisphaeria];o__Z20;f__R4-45B;g__unidentified_R4-45B	6.85756e-05	1.31476e-05	1.89558e-05	0.0880833
d__Bacteria;p__Firmicutes;c__Clostridia;o__Clostridiales;f__Veillonellaceae;g__Megamonas	6.51561e-05	1.51777e-05	1.90628e-05	0.412777
d__Bacteria;p__Proteobacteria;c__Alphaproteobacteria;o__Rhizobiales;f__Xanthobacteraceae;g__Xanthobacter	6.26005e-05	0	3.13003e-05	0.317311
d__Bacteria;p__Lentisphaerae;c__[Lentisphaeria];o__Victivallales;f__Victivallaceae;g__unidentified_Victivallaceae	6.13099e-05	1.73026e-05	1.68326e-05	0.33308
d__Bacteria;p__Firmicutes;c__Bacilli;o__Bacillales;f__Staphylococcaceae;g__Staphylococcus	5.58328e-05	4.41382e-05	2.76419e-05	0.656691
d__Bacteria;p__Firmicutes;c__Clostridia;o__Clostridiales;f__Peptococcaceae;g__unclassified_Peptococcaceae	5.49168e-05	1.05279e-05	1.35151e-05	0.117917
d__Bacteria;p__Proteobacteria;c__Alphaproteobacteria;o__Rhodospirillales;f__Acetobacteraceae;g__Gluconacetobacter	5.04329e-05	1.75466e-05	2.3382e-05	0.533757
d__Bacteria;p__Actinobacteria;c__Actinobacteria;o__Actinomycetales;f__Micrococcaceae;g__Kocuria	4.63433e-05	7.01863e-06	2.31675e-05	0.916512
d__Bacteria;p__WPS-2;c__unidentified_WPS-2;o__unidentified_WPS-2;f__unidentified_WPS-2;g__unidentified_WPS-2	4.63433e-05	1.36939e-05	2.36516e-05	0.916512
d__Bacteria;p__Proteobacteria;c__Betaproteobacteria;o__Burkholderiales;f__Alcaligenaceae;g__Sutterella	4.45532e-05	3.6264e-05	2.2013e-05	0.602233
d__Bacteria;p__Firmicutes;c__Bacilli;o__Bacillales;f__Paenibacillaceae;g__Paenibacillus	4.37321e-05	5.79082e-05	1.80576e-05	0.723521
d__Bacteria;p__Firmicutes;c__Bacilli;o__Bacillales;f__Thermoactinomycetaceae;g__unidentified_Thermoactinomycetaceae	4.33115e-05	4.10818e-05	2.86786e-05	0.916512
d__Bacteria;p__Proteobacteria;c__Alphaproteobacteria;o__Sphingomonadales;f__Sphingomonadaceae;g__Kaistobacter	4.1639e-05	0	1.24516e-05	0.0619234
d__Bacteria;p__Firmicutes;c__Erysipelotrichi;o__Erysipelotrichales;f__Erysipelotrichaceae;g__Anaerorhabdus	4.15252e-05	0	1.56304e-05	0.142213
d__Bacteria;p__Proteobacteria;c__Gammaproteobacteria;o__Aeromonadales;f__Succinivibrionaceae;g__Ruminobacter	4.08586e-05	7.67128e-06	1.16157e-05	0.173697
d__Bacteria;p__Actinobacteria;c__Coriobacteriia;o__Coriobacteriales;f__Coriobacteriaceae;g__Collinsella	3.94559e-05	0	1.1045e-05	0.0619234
d__Bacteria;p__Firmicutes;c__Clostridia;o__Clostridiales;f__Ruminococcaceae;g__Butyricicoccus	3.82553e-05	2.2849e-05	1.98365e-05	0.656691
d__Bacteria;p__Firmicutes;c__Clostridia;o__Clostridiales;f__Clostridiaceae;g__02d06	3.76619e-05	0	1.09702e-05	0.0619234
d__Bacteria;p__Actinobacteria;c__Actinobacteria;o__Actinomycetales;f__Pseudonocardiaceae;g__Saccharopolyspora	3.74733e-05	2.01271e-05	1.61376e-05	0.533757
d__Bacteria;p__Elusimicrobia;c__Elusimicrobia;o__Elusimicrobiales;f__Elusimicrobiaceae;g__unidentified_Elusimicrobiaceae	3.51865e-05	8.86507e-05	2.12048e-05	0.206434
d__Bacteria;p__Chloroflexi;c__Anaerolineae;o__Anaerolineales;f__Anaerolinaceae;g__Longilinea	3.40233e-05	0	1.16795e-05	0.142213
d__Bacteria;p__Proteobacteria;c__Alphaproteobacteria;o__Rhodospirillales;f__Acetobacteraceae;g__Swaminathania	3.2128e-05	0	1.6064e-05	0.317311
d__Bacteria;p__Proteobacteria;c__Deltaproteobacteria;o__unclassified_Deltaproteobacteria;f__unclassified_Deltaproteobacteria;g__unclassified_Deltaproteobacteria	3.18089e-05	0	1.08101e-05	0.142213
d__Bacteria;p__Proteobacteria;c__Gammaproteobacteria;o__Pasteurellales;f__Pasteurellaceae;g__Actinobacillus	3.08955e-05	0	1.54478e-05	0.317311
d__Bacteria;p__Proteobacteria;c__Gammaproteobacteria;o__Pasteurellales;f__Pasteurellaceae;g__Haemophilus	3.08955e-05	4.52264e-05	2.06627e-05	0.656691
d__Bacteria;p__Actinobacteria;c__Actinobacteria;o__Actinomycetales;f__Actinomycetaceae;g__Actinomyces	3.08955e-05	1.36907e-05	1.6408e-05	0.916512
d__Bacteria;p__Bacteroidetes;c__Bacteroidia;o__Bacteroidales;f__Prevotellaceae;g__unidentified_Prevotellaceae	2.91251e-05	3.243e-05	1.2297e-05	0.709684
d__Bacteria;p__Firmicutes;c__Bacilli;o__Gemellales;f__Gemellaceae;g__unidentified_Gemellaceae	2.70336e-05	1.81745e-05	1.56967e-05	0.916512
d__Bacteria;p__Bacteroidetes;c__Bacteroidia;o__Bacteroidales;f__[Paraprevotellaceae];g__unclassified_[Paraprevotellaceae]	2.70028e-05	7.90832e-05	1.85096e-05	0.162587
d__Bacteria;p__Firmicutes;c__Bacilli;o__Bacillales;f__Bacillaceae;g__Oceanobacillus	2.5032e-05	2.00098e-05	9.99673e-06	0.748894
d__Bacteria;p__Firmicutes;c__Bacilli;o__Bacillales;f__Planococcaceae;g__Solibacillus	2.35417e-05	7.78909e-06	1.21107e-05	0.916512
d__Bacteria;p__Proteobacteria;c__Gammaproteobacteria;o__Aeromonadales;f__Aeromonadaceae;g__unclassified_Aeromonadaceae	2.17741e-05	1.03855e-05	1.16959e-05	0.916512
d__Bacteria;p__Firmicutes;c__Clostridia;o__Clostridiales;f__Eubacteriaceae;g__Pseudoramibacter_Eubacterium	2.08913e-05	4.85468e-05	1.39583e-05	0.502791
d__Bacteria;p__Firmicutes;c__Bacilli;o__Bacillales;f__Planococcaceae;g__Lysinibacillus	2.07177e-05	3.68639e-05	1.58714e-05	0.533757
d__Bacteria;p__Proteobacteria;c__TA18;o__PHOS-HD29;f__unidentified_PHOS-HD29;g__unidentified_PHOS-HD29	2.05751e-05	0	7.23776e-06	0.142213
d__Bacteria;p__Firmicutes;c__Clostridia;o__Clostridiales;f__[Mogibacteriaceae];g__unclassified_[Mogibacteriaceae]	1.93097e-05	0	9.65486e-06	0.317311
d__Bacteria;p__Verrucomicrobia;c__Verruco-5;o__LD1-PB3;f__unidentified_LD1-PB3;g__unidentified_LD1-PB3	1.93097e-05	0	9.65486e-06	0.317311
d__Bacteria;p__Actinobacteria;c__Actinobacteria;o__Bifidobacteriales;f__Bifidobacteriaceae;g__Aeriscardovia	1.9088e-05	0	9.54399e-06	0.317311
d__Bacteria;p__Proteobacteria;c__Alphaproteobacteria;o__Rhizobiales;f__Hyphomicrobiaceae;g__Devosia	1.90523e-05	1.17377e-05	1.07977e-05	0.916512
d__Bacteria;p__Proteobacteria;c__Alphaproteobacteria;o__Rhodospirillales;f__Acetobacteraceae;g__unclassified_Acetobacteraceae	1.82364e-05	0	9.1182e-06	0.317311
d__Bacteria;p__Chloroflexi;c__Thermomicrobia;o__JG30-KF-CM45;f__unidentified_JG30-KF-CM45;g__unidentified_JG30-KF-CM45	1.78037e-05	0	6.07172e-06	0.142213
d__Bacteria;p__Proteobacteria;c__Alphaproteobacteria;o__Rhizobiales;f__Beijerinckiaceae;g__Chelatococcus	1.76563e-05	0	8.82815e-06	0.317311
d__Bacteria;p__Actinobacteria;c__Actinobacteria;o__Actinomycetales;f__Streptomycetaceae;g__unclassified_Streptomycetaceae	1.65742e-05	3.01196e-05	1.66215e-05	0.916512
d__Bacteria;p__Acidobacteria;c__Acidobacteria-6;o__iii1-15;f__unidentified_iii1-15;g__unidentified_iii1-15	1.63458e-05	0	5.55241e-06	0.142213
d__Bacteria;p__Firmicutes;c__Clostridia;o__Clostridiales;f__Veillonellaceae;g__Acidaminococcus	1.54478e-05	0	7.72389e-06	0.317311
d__Bacteria;p__Firmicutes;c__Clostridia;o__Clostridiales;f__Veillonellaceae;g__Dialister	1.50036e-05	2.10559e-05	1.1228e-05	0.656691
d__Bacteria;p__Fusobacteria;c__Fusobacteriia;o__Fusobacteriales;f__Fusobacteriaceae;g__unclassified_Fusobacteriaceae	1.47136e-05	0	7.35679e-06	0.317311
d__Bacteria;p__Tenericutes;c__Mollicutes;o__unidentified_Mollicutes;f__unidentified_Mollicutes;g__unidentified_Mollicutes	1.46062e-05	7.22352e-06	5.83246e-06	0.533757
d__Bacteria;p__Firmicutes;c__Bacilli;o__Bacillales;f__Paenibacillaceae;g__Brevibacillus	1.45719e-05	6.11667e-05	1.63956e-05	0.202831
d__Bacteria;p__Firmicutes;c__Bacilli;o__Bacillales;f__Planococcaceae;g__unidentified_Planococcaceae	1.39392e-05	3.29047e-05	1.07077e-05	0.502791
d__Bacteria;p__Actinobacteria;c__Actinobacteria;o__Actinomycetales;f__Actinomycetaceae;g__unidentified_Actinomycetaceae	1.37819e-05	0	5.09715e-06	0.142213
d__Bacteria;p__Proteobacteria;c__Alphaproteobacteria;o__Rhizobiales;f__Brucellaceae;g__unclassified_Brucellaceae	1.36773e-05	4.02939e-05	1.25782e-05	0.298191
d__Bacteria;p__Proteobacteria;c__Alphaproteobacteria;o__Rhizobiales;f__Bradyrhizobiaceae;g__Bosea	1.36773e-05	0	6.83865e-06	0.317311
d__Bacteria;p__Proteobacteria;c__Gammaproteobacteria;o__Pseudomonadales;f__Pseudomonadaceae;g__unclassified_Pseudomonadaceae	1.36343e-05	0	6.81713e-06	0.317311
d__Bacteria;p__Firmicutes;c__Erysipelotrichi;o__Erysipelotrichales;f__Erysipelotrichaceae;g__Sharpea	1.28512e-05	8.7487e-05	3.00744e-05	0.423667
d__Bacteria;p__Proteobacteria;c__unclassified_Proteobacteria;o__unclassified_Proteobacteria;f__unclassified_Proteobacteria;g__unclassified_Proteobacteria	1.18793e-05	1.35401e-05	5.64047e-06	0.872842
d__Bacteria;p__Bacteroidetes;c__Bacteroidia;o__Bacteroidales;f__[Paraprevotellaceae];g__Paraprevotella	1.17709e-05	7.0728e-05	1.74718e-05	0.0868064
d__Bacteria;p__Proteobacteria;c__Alphaproteobacteria;o__Rhizobiales;f__Phyllobacteriaceae;g__Aquamicrobium	1.17709e-05	0	5.88543e-06	0.317311
d__Bacteria;p__Actinobacteria;c__Actinobacteria;o__Actinomycetales;f__Micromonosporaceae;g__unclassified_Micromonosporaceae	1.15858e-05	0	5.79291e-06	0.317311
d__Bacteria;p__Actinobacteria;c__Actinobacteria;o__Actinomycetales;f__Nocardiaceae;g__Rhodococcus	1.15858e-05	0	5.79291e-06	0.317311
d__Bacteria;p__Firmicutes;c__Bacilli;o__Bacillales;f__Paenibacillaceae;g__unidentified_Paenibacillaceae	1.15858e-05	0	5.79291e-06	0.317311
d__Bacteria;p__Proteobacteria;c__Deltaproteobacteria;o__Desulfovibrionales;f__Desulfovibrionaceae;g__unclassified_Desulfovibrionaceae	1.15858e-05	0	5.79291e-06	0.317311
d__Bacteria;p__Proteobacteria;c__Deltaproteobacteria;o__Syntrophobacterales;f__Syntrophobacteraceae;g__unidentified_Syntrophobacteraceae	1.15858e-05	0	5.79291e-06	0.317311
d__Bacteria;p__Proteobacteria;c__Gammaproteobacteria;o__Xanthomonadales;f__Xanthomonadaceae;g__Lysobacter	1.15858e-05	0	5.79291e-06	0.317311
d__Bacteria;p__Proteobacteria;c__Gammaproteobacteria;o__unclassified_Gammaproteobacteria;f__unclassified_Gammaproteobacteria;g__unclassified_Gammaproteobacteria	1.15858e-05	0	5.79291e-06	0.317311
d__Bacteria;p__Verrucomicrobia;c__[Pedosphaerae];o__[Pedosphaerales];f__R4-41B;g__unidentified_R4-41B	1.15858e-05	0	5.79291e-06	0.317311
d__Bacteria;p__Actinobacteria;c__Actinobacteria;o__Actinomycetales;f__Mycobacteriaceae;g__Mycobacterium	1.15858e-05	0.000133354	6.64827e-05	0.916512
d__Bacteria;p__Spirochaetes;c__Spirochaetes;o__Sphaerochaetales;f__Sphaerochaetaceae;g__Sphaerochaeta	1.15858e-05	2.10559e-05	1.16195e-05	0.916512
d__Bacteria;p__Firmicutes;c__Erysipelotrichi;o__Erysipelotrichales;f__Erysipelotrichaceae;g__gut	1.13978e-05	2.73814e-06	5.75771e-06	0.916512
d__Bacteria;p__Firmicutes;c__Bacilli;o__Lactobacillales;f__unclassified_Lactobacillales;g__unclassified_Lactobacillales	1.09074e-05	0	5.45371e-06	0.317311
d__Bacteria;p__Proteobacteria;c__Alphaproteobacteria;o__Caulobacterales;f__Caulobacteraceae;g__Brevundimonas	1.03589e-05	0	5.17944e-06	0.317311
d__Bacteria;p__Proteobacteria;c__Betaproteobacteria;o__Burkholderiales;f__Oxalobacteraceae;g__Herbaspirillum	9.6384e-06	0	4.8192e-06	0.317311
d__Bacteria;p__Firmicutes;c__Bacilli;o__Bacillales;f__Planococcaceae;g__Bacillus	9.1182e-06	1.09526e-05	6.85084e-06	0.916512
d__Bacteria;p__Firmicutes;c__Bacilli;o__Bacillales;f__Planococcaceae;g__Paenisporosarcina	8.82815e-06	0	4.41408e-06	0.317311
d__Bacteria;p__Proteobacteria;c__Betaproteobacteria;o__MND1;f__unidentified_MND1;g__unidentified_MND1	8.82815e-06	0	4.41408e-06	0.317311
d__Bacteria;p__Proteobacteria;c__Gammaproteobacteria;o__Enterobacteriales;f__Enterobacteriaceae;g__unidentified_Enterobacteriaceae	8.82815e-06	0	4.41408e-06	0.317311
d__Bacteria;p__Chloroflexi;c__Anaerolineae;o__Anaerolineales;f__Anaerolinaceae;g__T78	8.82815e-06	5.11419e-06	4.92811e-06	0.916512
d__Bacteria;p__Actinobacteria;c__Actinobacteria;o__Actinomycetales;f__Dietziaceae;g__Dietzia	8.2871e-06	0	4.14355e-06	0.317311
d__Bacteria;p__Firmicutes;c__Clostridia;o__Clostridiales;f__Lachnospiraceae;g__Syntrophococcus	8.2871e-06	3.5213e-05	1.77745e-05	0.916512
d__Bacteria;p__Proteobacteria;c__Betaproteobacteria;o__Burkholderiales;f__Comamonadaceae;g__Variovorax	8.18056e-06	0	4.09028e-06	0.317311
d__Bacteria;p__Actinobacteria;c__Actinobacteria;o__Actinomycetales;f__Nocardiopsaceae;g__Nocardiopsis	7.72389e-06	0	3.86194e-06	0.317311
d__Bacteria;p__Chloroflexi;c__Anaerolineae;o__CFB-26;f__unidentified_CFB-26;g__unidentified_CFB-26	7.72389e-06	0	3.86194e-06	0.317311
d__Bacteria;p__Proteobacteria;c__Deltaproteobacteria;o__Spirobacillales;f__unidentified_Spirobacillales;g__unidentified_Spirobacillales	7.72389e-06	0	3.86194e-06	0.317311
d__Bacteria;p__TM7;c__TM7-3;o__unidentified_TM7-3;f__unidentified_TM7-3;g__unidentified_TM7-3	7.72389e-06	0	3.86194e-06	0.317311
d__Bacteria;p__Proteobacteria;c__Alphaproteobacteria;o__Rhizobiales;f__unidentified_Rhizobiales;g__unidentified_Rhizobiales	7.72389e-06	7.67128e-06	5.22951e-06	0.916512
d__Bacteria;p__Firmicutes;c__Bacilli;o__Lactobacillales;f__Enterococcaceae;g__unidentified_Enterococcaceae	6.83865e-06	0	3.41933e-06	0.317311
d__Bacteria;p__Bacteroidetes;c__Bacteroidia;o__Bacteroidales;f__Porphyromonadaceae;g__unclassified_Porphyromonadaceae	6.83865e-06	7.67128e-06	4.93824e-06	0.916512
d__Bacteria;p__Proteobacteria;c__Alphaproteobacteria;o__unclassified_Alphaproteobacteria;f__unclassified_Alphaproteobacteria;g__unclassified_Alphaproteobacteria	6.83865e-06	1.05279e-05	6.05244e-06	0.916512
d__Bacteria;p__Proteobacteria;c__Gammaproteobacteria;o__Pseudomonadales;f__Moraxellaceae;g__Acinetobacter	6.4256e-06	2.33134e-05	8.24377e-06	0.423667
d__Bacteria;p__Proteobacteria;c__Alphaproteobacteria;o__Rhodobacterales;f__Rhodobacteraceae;g__Albidovulum	6.21532e-06	0	3.10766e-06	0.317311
d__Bacteria;p__Proteobacteria;c__Betaproteobacteria;o__ASSO-13;f__unidentified_ASSO-13;g__unidentified_ASSO-13	6.21532e-06	0	3.10766e-06	0.317311
d__Bacteria;p__Proteobacteria;c__Gammaproteobacteria;o__Xanthomonadales;f__Xanthomonadaceae;g__Pseudoxanthomonas	6.21532e-06	0	3.10766e-06	0.317311
d__Bacteria;p__Gemmatimonadetes;c__Gemmatimonadetes;o__unidentified_Gemmatimonadetes;f__unidentified_Gemmatimonadetes;g__unidentified_Gemmatimonadetes	6.21532e-06	1.78997e-05	9.24543e-06	0.916512
d__Bacteria;p__OD1;c__unidentified_OD1;o__unidentified_OD1;f__unidentified_OD1;g__unidentified_OD1	6.21532e-06	7.22352e-06	4.57991e-06	0.916512
d__Bacteria;p__Firmicutes;c__Clostridia;o__Clostridiales;f__Ruminococcaceae;g__Papillibacter	5.88543e-06	0	2.94272e-06	0.317311
d__Bacteria;p__Actinobacteria;c__Thermoleophilia;o__Solirubrobacterales;f__unidentified_Solirubrobacterales;g__unidentified_Solirubrobacterales	5.88543e-06	5.47629e-06	3.8623e-06	0.916512
d__Bacteria;p__Nitrospirae;c__Nitrospira;o__Nitrospirales;f__Nitrospiraceae;g__Nitrospira	5.45371e-06	0	2.72685e-06	0.317311
d__Bacteria;p__Acidobacteria;c__Solibacteres;o__Solibacterales;f__Solibacteraceae;g__unidentified_Solibacteraceae	5.44352e-06	0	2.72176e-06	0.317311
d__Bacteria;p__Firmicutes;c__Bacilli;o__Bacillales;f__Planococcaceae;g__Staphylococcus	5.44352e-06	0	2.72176e-06	0.317311
d__Bacteria;p__Bacteroidetes;c__[Saprospirae];o__[Saprospirales];f__Chitinophagaceae;g__unidentified_Chitinophagaceae	4.5591e-06	0	2.27955e-06	0.317311
d__Bacteria;p__Proteobacteria;c__Betaproteobacteria;o__Methylophilales;f__Methylophilaceae;g__unidentified_Methylophilaceae	4.5591e-06	0	2.27955e-06	0.317311
d__Bacteria;p__Firmicutes;c__Bacilli;o__Bacillales;f__Paenibacillaceae;g__Aneurinibacillus	4.5591e-06	5.86883e-06	3.57464e-06	0.916512
d__Bacteria;p__Actinobacteria;c__Actinobacteria;o__Micrococcales;f__unidentified_Micrococcales;g__unidentified_Micrococcales	4.14355e-06	0	2.07177e-06	0.317311
d__Bacteria;p__Chlorobi;c__Ignavibacteria;o__Ignavibacteriales;f__Ignavibacteriaceae;g__unidentified_Ignavibacteriaceae	4.14355e-06	0	2.07177e-06	0.317311
d__Bacteria;p__Firmicutes;c__Clostridia;o__Clostridiales;f__Ruminococcaceae;g__Clostridium	4.14355e-06	5.47629e-06	3.30408e-06	0.916512
d__Bacteria;p__Proteobacteria;c__Betaproteobacteria;o__Burkholderiales;f__Comamonadaceae;g__unclassified_Comamonadaceae	4.14355e-06	7.54766e-06	4.16308e-06	0.916512
d__Bacteria;p__Proteobacteria;c__Betaproteobacteria;o__Rhodocyclales;f__Rhodocyclaceae;g__unidentified_Rhodocyclaceae	3.86194e-06	5.19273e-06	3.11423e-06	0.916512
d__Bacteria;p__Firmicutes;c__Bacilli;o__Bacillales;f__unidentified_Bacillales;g__unidentified_Bacillales	2.27955e-06	1.76927e-05	4.63981e-06	0.0868064
d__Bacteria;p__Actinobacteria;c__Actinobacteria;o__Actinomycetales;f__unclassified_Actinomycetales;g__unclassified_Actinomycetales	0	2.87426e-05	6.43628e-06	0.0250462
d__Bacteria;p__Actinobacteria;c__Actinobacteria;o__Actinomycetales;f__Micrococcaceae;g__unclassified_Micrococcaceae	0	2.93798e-05	9.99131e-06	0.142213
d__Bacteria;p__Firmicutes;c__Bacilli;o__Lactobacillales;f__Leuconostocaceae;g__Leuconostoc	0	2.74289e-05	9.33262e-06	0.142213
d__Bacteria;p__Firmicutes;c__Bacilli;o__Lactobacillales;f__Streptococcaceae;g__Lactococcus	0	0.00011422	4.14662e-05	0.142213
d__Bacteria;p__Firmicutes;c__Bacilli;o__unclassified_Bacilli;f__unclassified_Bacilli;g__unclassified_Bacilli	0	1.48437e-05	5.05084e-06	0.142213
d__Bacteria;p__Firmicutes;c__Clostridia;o__Clostridiales;f__Veillonellaceae;g__Veillonella	0	4.64952e-05	1.75607e-05	0.142213
d__Bacteria;p__Proteobacteria;c__Alphaproteobacteria;o__Sphingomonadales;f__Sphingomonadaceae;g__Sphingomonas	0	2.88827e-05	1.16544e-05	0.142213
d__Bacteria;p__Proteobacteria;c__Betaproteobacteria;o__Rhodocyclales;f__Rhodocyclaceae;g__Thauera	0	3.05203e-05	1.10463e-05	0.142213
d__Bacteria;p__Tenericutes;c__Mollicutes;o__unclassified_Mollicutes;f__unclassified_Mollicutes;g__unclassified_Mollicutes	0	1.03069e-05	3.5012e-06	0.142213
d__Bacteria;p__Acidobacteria;c__[Chloracidobacteria];o__RB41;f__unidentified_RB41;g__unidentified_RB41	0	5.47629e-06	2.73814e-06	0.317311
d__Bacteria;p__Acidobacteria;c__iii1-8;o__SJA-36;f__unidentified_SJA-36;g__unidentified_SJA-36	0	3.91255e-06	1.95628e-06	0.317311
d__Bacteria;p__Actinobacteria;c__Actinobacteria;o__Actinomycetales;f__Brevibacteriaceae;g__Brevibacterium	0	1.00636e-05	5.03178e-06	0.317311
d__Bacteria;p__Actinobacteria;c__Actinobacteria;o__Actinomycetales;f__Micrococcaceae;g__Arthrobacter	0	1.75466e-05	8.77328e-06	0.317311
d__Bacteria;p__Actinobacteria;c__Actinobacteria;o__Actinomycetales;f__Promicromonosporaceae;g__Cellulosimicrobium	0	2.76748e-05	1.38374e-05	0.317311
d__Bacteria;p__Actinobacteria;c__Actinobacteria;o__Actinomycetales;f__Propionibacteriaceae;g__Propionibacterium	0	1.03855e-05	5.19273e-06	0.317311
d__Bacteria;p__Actinobacteria;c__Actinobacteria;o__Actinomycetales;f__Pseudonocardiaceae;g__Amycolatopsis	0	1.05279e-05	5.26397e-06	0.317311
d__Bacteria;p__Actinobacteria;c__Coriobacteriia;o__Coriobacteriales;f__Coriobacteriaceae;g__Enterococcus	0	2.51589e-05	1.25794e-05	0.317311
d__Bacteria;p__Bacteroidetes;c__Bacteroidia;o__Bacteroidales;f__Porphyromonadaceae;g__Petrimonas	0	4.33411e-05	2.16706e-05	0.317311
d__Bacteria;p__Bacteroidetes;c__Bacteroidia;o__Bacteroidales;f__Rikenellaceae;g__Blvii28	0	1.05279e-05	5.26397e-06	0.317311
d__Bacteria;p__Bacteroidetes;c__Flavobacteriia;o__Flavobacteriales;f__Flavobacteriaceae;g__Capnocytophaga	0	5.19273e-06	2.59636e-06	0.317311
d__Bacteria;p__Bacteroidetes;c__unclassified_Bacteroidetes;o__unclassified_Bacteroidetes;f__unclassified_Bacteroidetes;g__unclassified_Bacteroidetes	0	2.04567e-05	1.02284e-05	0.317311
d__Bacteria;p__Firmicutes;c__Bacilli;o__Bacillales;f__Paenibacillaceae;g__Thermobacillus	0	3.91255e-06	1.95628e-06	0.317311
d__Bacteria;p__Firmicutes;c__Bacilli;o__Lactobacillales;f__Carnobacteriaceae;g__Granulicatella	0	6.31676e-05	3.15838e-05	0.317311
d__Bacteria;p__Firmicutes;c__Bacilli;o__Lactobacillales;f__Leuconostocaceae;g__Weissella	0	2.45652e-05	1.22826e-05	0.317311
d__Bacteria;p__Firmicutes;c__Clostridia;o__Clostridiales;f__Lachnospiraceae;g__Defluviitalea	0	1.29818e-05	6.49091e-06	0.317311
d__Bacteria;p__Firmicutes;c__Clostridia;o__Clostridiales;f__Lachnospiraceae;g__Ruminococcus	0	7.82511e-06	3.91255e-06	0.317311
d__Bacteria;p__Firmicutes;c__Clostridia;o__Clostridiales;f__Veillonellaceae;g__Megasphaera	0	3.91255e-06	1.95628e-06	0.317311
d__Bacteria;p__Firmicutes;c__Clostridia;o__Clostridiales;f__Veillonellaceae;g__Schwartzia	0	2.76748e-05	1.38374e-05	0.317311
d__Bacteria;p__Firmicutes;c__Clostridia;o__Clostridiales;f__[Tissierellaceae];g__Gallicola	0	4.81568e-06	2.40784e-06	0.317311
d__Bacteria;p__Fusobacteria;c__Fusobacteriia;o__Fusobacteriales;f__Fusobacteriaceae;g__Fusobacterium	0	7.78909e-06	3.89455e-06	0.317311
d__Bacteria;p__Fusobacteria;c__Fusobacteriia;o__Fusobacteriales;f__Leptotrichiaceae;g__Leptotrichia	0	7.67128e-06	3.83564e-06	0.317311
d__Bacteria;p__Gemmatimonadetes;c__Gemm-1;o__unidentified_Gemm-1;f__unidentified_Gemm-1;g__unidentified_Gemm-1	0	7.67128e-06	3.83564e-06	0.317311
d__Bacteria;p__Proteobacteria;c__Alphaproteobacteria;o__Caulobacterales;f__Caulobacteraceae;g__Mycoplana	0	5.03178e-06	2.51589e-06	0.317311
d__Bacteria;p__Proteobacteria;c__Alphaproteobacteria;o__Rhizobiales;f__Hyphomicrobiaceae;g__Rhodoplanes	0	9.63136e-06	4.81568e-06	0.317311
d__Bacteria;p__Proteobacteria;c__Alphaproteobacteria;o__Rhodobacterales;f__Rhodobacteraceae;g__unclassified_Rhodobacteraceae	0	3.91255e-06	1.95628e-06	0.317311
d__Bacteria;p__Proteobacteria;c__Betaproteobacteria;o__Burkholderiales;f__Burkholderiaceae;g__Lautropia	0	2.07709e-05	1.03855e-05	0.317311
d__Bacteria;p__Proteobacteria;c__Betaproteobacteria;o__Burkholderiales;f__Burkholderiaceae;g__Pandoraea	0	1.05279e-05	5.26397e-06	0.317311
d__Bacteria;p__Proteobacteria;c__Betaproteobacteria;o__Burkholderiales;f__Comamonadaceae;g__Acidovorax	0	2.80745e-05	1.40373e-05	0.317311
d__Bacteria;p__Proteobacteria;c__Betaproteobacteria;o__Neisseriales;f__Neisseriaceae;g__Neisseria	0	1.68549e-05	8.42744e-06	0.317311
d__Bacteria;p__Proteobacteria;c__Betaproteobacteria;o__unclassified_Betaproteobacteria;f__unclassified_Betaproteobacteria;g__unclassified_Betaproteobacteria	0	2.04567e-05	1.02284e-05	0.317311
d__Bacteria;p__Proteobacteria;c__Deltaproteobacteria;o__Desulfovibrionales;f__Desulfomicrobiaceae;g__Desulfomicrobium	0	5.11419e-06	2.55709e-06	0.317311
d__Bacteria;p__Proteobacteria;c__Deltaproteobacteria;o__Desulfuromonadales;f__Geobacteraceae;g__Geobacter	0	4.91304e-05	2.45652e-05	0.317311
d__Bacteria;p__Proteobacteria;c__Epsilonproteobacteria;o__Campylobacterales;f__Helicobacteraceae;g__Sulfuricurvum	0	5.19273e-06	2.59636e-06	0.317311
d__Bacteria;p__Proteobacteria;c__Gammaproteobacteria;o__Legionellales;f__Legionellaceae;g__Legionella	0	8.21443e-06	4.10721e-06	0.317311
d__Bacteria;p__Proteobacteria;c__Gammaproteobacteria;o__Pasteurellales;f__Pasteurellaceae;g__unclassified_Pasteurellaceae	0	7.78909e-06	3.89455e-06	0.317311
d__Bacteria;p__Proteobacteria;c__Gammaproteobacteria;o__Xanthomonadales;f__Xanthomonadaceae;g__Rhodanobacter	0	1.03855e-05	5.19273e-06	0.317311
d__Bacteria;p__Proteobacteria;c__Gammaproteobacteria;o__Xanthomonadales;f__Xanthomonadaceae;g__Thermomonas	0	7.54766e-06	3.77383e-06	0.317311
d__Bacteria;p__Tenericutes;c__Mollicutes;o__Acholeplasmatales;f__Acholeplasmataceae;g__Acholeplasma	0	9.63136e-06	4.81568e-06	0.317311
d__Bacteria;p__Tenericutes;c__unclassified_Tenericutes;o__unclassified_Tenericutes;f__unclassified_Tenericutes;g__unclassified_Tenericutes	0	8.21443e-06	4.10721e-06	0.317311

## Sheet: Table S4
Supplementary Table S4. Significantly differential metabolites in feces of dairy cows between CON group and DMY group
ID	Name	FC	Log2FC	VIP	P-value	FDR	M/Z	Retention time(min)	Class	Sub_class	HMDB	Regulation
M193T420.neg	Zingerone	1.81288	0.858283	2.29554	0.021022	0.973594	193.086	420.3	Benzene and substituted derivatives	Phenols and derivatives	HMDB0032590	Up
M298T424.neg	Ostruthin	1.96626	0.975455	2.24344	0.0351201	0.973594	298.156	424.4				Up
M284T627.pos	Metolachlor	2.06889	1.04886	2.07809	0.0285531	0.97358	284.13	626.6				Up
M243T102.neg	Cytidine	1.75023	0.807543	1.76479	0.0471631	0.973594	243.087	102.4	Endogenous Metabolites			Up
M307T488.pos	8,11,14-Eicosatrienoic acid	4.23633	2.08281	2.83733	0.000992965	0.97358	307.26	488.4	Fatty Acyls	Fatty acids and conjugates	HMDB0002925	Up
M145T309.pos	1-Naphthol	2.9145	1.54325	2.65074	0.0055822	0.97358	145.064	309.1	Naphthalenes	Naphthols and derivatives	HMDB0012138	Up
M153T680_2.pos	D-Arabitol	3.72935	1.89893	2.05361	0.0332934	0.97358	153.076	680.4	Organooxygen compounds	Carbohydrates and carbohydrate conjugates	HMDB0001851	Up
M245T94.pos	beta-Alanyl-L-arginine	1.89403	0.921457	2.16537	0.0376747	0.97358	245.146	94.2	Peptidomimetics	Hybrid peptides	HMDB0060441	Up
M363T394.pos	Cortisol	1.41893	0.5048	2.24749	0.0359611	0.97358	363.213	394	Steroids and steroid derivatives	Hydroxysteroids	HMDB0000063	Up
M379T319.pos	delta-Tocotrienol	0.429599	-1.21894	2.49162	0.0137676	0.97358	379.303	318.6	Benzopyrans	1-benzopyrans		Down
M367T417.pos	Bepridil	0.491922	-1.0235	2.15288	0.0314322	0.97358	367.279	416.5	Benzene and substituted derivatives	Phenylmethylamines	HMDB0015374	Down
M173T216.neg	4-Quinolinecarboxylic acid	1.21632	0.282521	2.08639	0.0324535	0.973594	173.118	215.7				Up
M442T569.pos	4a-Carboxy-4b-methyl-5a-cholesta-8,24-dien-3b-ol	0.462788	-1.11158	2.20411	0.0217848	0.97358	442.35	568.8	Prenol lipids	Triterpenoids	HMDB0001181	Down
M298T541.pos	Spiroxamine	1.66304	0.733825	1.9073	0.0455083	0.97358	298.271	541.5				Up
M414T425_2.pos	14alpha-Hydroxy-5beta-cholest-7-ene-3,6-dione	1.63812	0.712044	2.08581	0.0422847	0.97358	414.298	424.7				Up
M132T175.pos	cis-4-Hydroxy-D-proline	0.384073	-1.38055	2.20312	0.0267072	0.97358	131.974	174.9	Carboxylic acids and derivatives	Amino acids, peptides, and analogues	HMDB0060460	Down
M310T548.pos	N,N-Dimethylsphing-4-enine	2.44857	1.29194	2.91221	0.000469418	0.97358	310.307	547.9	Organonitrogen compounds	Amines	HMDB0013645	Up
M112T53.pos	Cytosine	1.35538	0.438696	2.36278	0.0162334	0.97358	112.051	52.6	Diazines	Pyrimidines and pyrimidine derivatives	HMDB0000630	Up
M132T317.pos	L-Leucine	1.397	0.482331	2.58581	0.00468943	0.97358	132.101	317.2	Carboxylic acids and derivatives	Amino acids, peptides, and analogues	HMDB0000687	Up

## Sheet: Table S5
Supplementary Table S5. Significantly differential metabolites in plasma of dairy cows between CON group and DMY group
ID	Name	FC	Log2FC	VIP	P-value	FDR	M/Z	Retention time(min)	Class	Sub_class	HMDB	Regulation
M3722.neg	5-Methyl-2-thiophenecarboxaldehyde	3.1644	1.66193	1.81379	0.0296908	0.56094	125.007	9.44622	Thiophenes	2,5-disubstituted thiophenes	HMDB0032431	Up
M2605.pos	Ellagic acid	0.618537	-0.693069	1.72449	0.0318491	0.700245	366.021	6.07518	Tannins	Hydrolyzable tannins		Down
M2795.neg	Desoximetasone	1.44276	0.528827	2.44959	0.000862669	0.293684	421.204	14.8305	Steroids and steroid derivatives	Hydroxysteroids	HMDB0014687	Up
M1845.pos	LysoSM(d18:0)	1.7016	0.766893	2.73654	0.000545074	0.163949	933.716	14.8268	Sphingolipids	Phosphosphingolipids	HMDB0012082	Up
M3446.neg	8-Hydroxyquinoline	1.28236	0.358797	2.21547	0.00635318	0.425467	144.046	9.08215	Quinolines and derivatives	8-hydroxyquinolines		Up
M460.neg	Pyrrolidine	1.2683	0.342891	1.68425	0.0436471	0.594687	116.072	0.898517	Pyrrolidines		HMDB0031641	Up
M464.neg	Pyrrole-2-carboxylic acid	1.35729	0.440726	1.96553	0.0139856	0.507942	110.025	4.58075	Pyrroles	Pyrrole carboxylic acids and derivatives		Up
M187.neg	Thymidine	1.67294	0.742383	2.20875	0.00512542	0.403058	287.089	1.35298	Pyrimidine nucleosides	Pyrimidine 2'-deoxyribonucleosides	HMDB0000273	Up
M2810.pos	Deoxycytidine	1.55828	0.639957	1.86166	0.0341923	0.700245	228.098	0.9103	Pyrimidine nucleosides	Pyrimidine 2'-deoxyribonucleosides		Up
M2811.neg	Deoxycytidine	1.61795	0.694164	2.12813	0.010681	0.501948	262.06	0.908333	Pyrimidine nucleosides	Pyrimidine 2'-deoxyribonucleosides	HMDB0000014	Up
M2857.pos	Cytidine	1.58061	0.660479	1.77422	0.0378976	0.700245	244.093	0.870183	Pyrimidine nucleosides			Up
M73.neg	Uridine	1.87928	0.910182	1.6645	0.0369337	0.586306	243.062	1.05937	Pyrimidine nucleosides			Up
M5242.pos	2,2-Dipyridyl	2.08004	1.05661	2.30213	0.00750244	0.515948	157.076	3.95478	Pyridines and derivatives	Bipyridines and oligopyridines		Up
M927.neg	Niacin (Nicotinic acid)	0.672458	-0.572484	1.9675	0.013351	0.507942	168.031	6.9109	Pyridines and derivatives	Pyridinecarboxylic acids and derivatives		Down
M2673.neg	Diplosporin	2.11791	1.08264	1.88778	0.0182188	0.511189	245.08	8.28182	Pyrans	Pyranones and derivatives	HMDB0030680	Up
M1809.pos	Menthol-glucoronide	1.5041	0.588897	1.78786	0.036505	0.700245	281.175	10.9571	Prenol lipids	Terpene glycosides	HMDB0060004	Up
M2411.neg	Germacrenone	0.575888	-0.79614	1.72675	0.0402832	0.592178	283.192	10.795	Prenol lipids	Sesquiterpenoids	HMDB0035887	Down
M2716.pos	Dihydrocarvone	0.789474	-0.341036	1.5848	0.041312	0.700245	153.128	11.4851	Prenol lipids	Monoterpenoids		Down
M2868.pos	Cynaratriol	0.400846	-1.31888	1.71152	0.0431414	0.700245	300.181	8.38967	Prenol lipids	Terpene lactones	HMDB0034983	Down
M3546.neg	7(14)-Bisabolene-2,3,10,11-tetrol	1.50551	0.590256	1.6623	0.0498111	0.608662	317.198	6.93672	Prenol lipids	Sesquiterpenoids	HMDB0035918	Up
M438.neg	Rhinocerotinoic acid	1.69378	0.760249	2.15307	0.00720707	0.447124	317.213	9.89832	Prenol lipids	Diterpenoids		Up
M4657.neg	3-(5,6,6-Trimethylbicyclo[2.2.1]hept-1-yl)cyclohexanol	5.69459e+07	25.7631	1.93189	0.0336779	0.574722	281.212	10.9069	Prenol lipids	Monoterpenoids	HMDB0031851	Up
M49.neg	Valtrate	2.68971	1.42745	2.26836	0.00385165	0.403058	233.043	5.27512	Prenol lipids	Monoterpenoids	HMDB0034493	Up
M6000.pos	[5-hydroxy-3-(hydroxymethyl)-2-oxo-6-propan-2-ylcyclohex-3-en-1-yl] 3-methylbutanoate	1.53528	0.618502	1.88437	0.0317144	0.700245	154.079	7.21142	Prenol lipids	Monoterpenoids		Up
M6615.neg	(1S,4R)-p-Mentha-2,8-dien-1-ol	0.711179	-0.491715	2.09276	0.00703046	0.446765	197.119	6.1919	Prenol lipids	Monoterpenoids	HMDB0035054	Down
M6627.neg	(1S,2S,4R,8R)-p-Menthane-1,2,8,9-tetrol	1.74977	0.807164	1.98396	0.0209853	0.530794	203.129	6.58493	Prenol lipids	Monoterpenoids	HMDB0039974	Up
M6661.neg	(1R,2R,4aR,8aS)-1-[2-(furan-3-yl)ethyl]-2,4a,5-trimethyl-2,3,4,7,8,8a-hexahydronaphthalene-1-carboxylic acid	6.39274	2.67644	2.41728	0.00445158	0.403058	315.197	10.0751	Prenol lipids	Diterpenoids		Up
M2722.neg	Dihydro-3-coumaric acid	1.90335	0.928539	1.80041	0.0417106	0.594383	165.056	5.9823	Phenylpropanoic acids			Up
M4698.pos	3-(2-hydroxyphenyl)oxirane-2-carbaldehyde	1.23733	0.307228	1.73218	0.0439823	0.700245	182.081	1.07635	Phenols	1-hydroxy-4-unsubstituted benzenoids	HMDB0134031	Up
M98.neg	Tyrosol	0.776496	-0.364949	1.93748	0.0241252	0.546566	119.05	6.84462	Phenols	Tyrosols and derivatives	HMDB0004284	Down
M2385.neg	Glucosamine 6-sulfate	0.658226	-0.603345	1.72341	0.0309024	0.56094	294.006	5.67893	Organooxygen compounds	Carbohydrates and carbohydrate conjugates	HMDB0000592	Down
M246.pos	Tetraethylene glycol	0.817911	-0.289985	2.26745	0.0101529	0.55904	195.123	2.90335	Organooxygen compounds	Ethers		Down
M276.neg	Talaromycin A	1.43291	0.518943	1.87543	0.0259008	0.546566	229.145	5.50653	Organooxygen compounds	Ethers	HMDB0030143	Up
M2840.neg	D-Arabinose 5-phosphate	1.79089	0.840679	1.96294	0.0175984	0.509507	264.989	1.01468	Organooxygen compounds	Carbohydrates and carbohydrate conjugates		Up
M2849.pos	D-(+)-Pantothenic acid	1.25557	0.328339	1.77173	0.0454525	0.700245	220.118	2.96928	Organooxygen compounds	Alcohols and polyols		Up
M3116.neg	Blepharin	2.40779	1.26771	1.84068	0.03107	0.56094	372.094	4.35417	Organooxygen compounds	Carbohydrates and carbohydrate conjugates	HMDB0029344	Up
M3745.neg	5-Hydroxykynurenamine	1.52359	0.607478	1.73546	0.0467263	0.600191	419.193	4.77902	Organooxygen compounds	Carbonyl compounds	HMDB0004076	Up
M4916.neg	2-Cyclotetradecen-1-one	0.728732	-0.45654	2.19696	0.0044243	0.403058	253.181	10.7305	Organooxygen compounds	Carbonyl compounds	HMDB0039884	Down
M5198.neg	2,4-diacetylphloroglucinol	0.541434	-0.885143	1.67516	0.043827	0.594687	209.046	8.29557	Organooxygen compounds	Carbonyl compounds		Down
M325.neg	Spermine	0.678381	-0.559832	1.69806	0.0434079	0.594687	201.207	7.16808	Organonitrogen compounds	Amines		Down
M553.neg	Porphobilinogen	1.88247	0.912626	1.78251	0.025997	0.546566	263.044	1.07055	Organonitrogen compounds	Amines	HMDB0000245	Up
M2732.neg	Diethylthiophosphate	1.33399	0.415745	1.90001	0.0263755	0.546775	150.999	14.8191	Organic thiophosphoric acids and derivatives	Thiophosphoric acid esters		Up
M4076.pos	4-ethylphenylsulfate	0.712901	-0.488227	1.66021	0.0479811	0.700245	247.001	7.21142	Organic sulfuric acids and derivatives	Arylsulfates	HMDB0062551	Down
M4077.neg	4-ethylphenylsulfate	0.662295	-0.594454	1.89241	0.0213648	0.530794	201.023	7.15497	Organic sulfuric acids and derivatives	Arylsulfates	HMDB0062551	Down
M4371.neg	3-Indoxyl sulfate	0.704333	-0.50567	1.681	0.0370385	0.586306	212.003	5.67893	Organic sulfuric acids and derivatives	Arylsulfates		Down
M5034.neg	2-[4-hydroxy-3-(sulfooxy)phenyl]acetic acid	1.47029	0.556097	2.02877	0.0119951	0.50684	246.992	4.2642	Organic sulfuric acids and derivatives	Arylsulfates	HMDB0125151	Up
M6362.neg	(4-ethyl-2-methoxyphenyl)oxidanesulfonic acid	0.542371	-0.882647	1.8472	0.0318849	0.566465	231.034	8.10268	Organic sulfuric acids and derivatives	Arylsulfates	HMDB0127988	Down
M3402.pos	Acamprosate	0.132888	-2.91172	2.37616	0.00359317	0.428578	164.038	0.870183	Organic sulfonic acids and derivatives	Organosulfonic acids and derivatives		Down
M2663.neg	DL-Glyceraldehyde 2-Phosphate	2.09339	1.06584	1.89424	0.0214202	0.530794	168.99	14.8191	Organic phosphoric acids and derivatives	Phosphate esters		Up
M4976.neg	2-Aminoethylphosphonic acid	1.27502	0.350517	1.92067	0.0146252	0.507942	145.999	0.790233	Organic phosphonic acids and derivatives	Organic phosphonic acids		Up
M598.neg	Phosphoric acid	1.27971	0.35582	2.32379	0.00315218	0.377835	78.9591	0.73605	Non-metal oxoanionic compounds	Non-metal phosphates		Up
M5138.neg	2,6-Dihydroxynaphthalene	0.578745	-0.788999	1.74948	0.0313587	0.56094	159.045	7.37408	Naphthalenes	Naphthols and derivatives		Down
M2706.neg	Dihydronaringenin-O-sulphate	0.148963	-2.74698	2.13528	0.00577441	0.406768	335.024	6.7664	Linear 1,3-diarylpropanoids	Chalcones and dihydrochalcones	HMDB0059996	Down
M457.pos	Pyruvate	1.86999	0.903027	2.09355	0.00798937	0.518404	152.032	0.7988	Keto acids and derivatives	Alpha-keto acids and derivatives		Up
M2323.neg	Glyzarin	1.30711	0.386377	1.88434	0.017388	0.507942	97.0221	1.1862	Isoflavonoids	Isoflav-2-enes	HMDB0029534	Up
M754.pos	Oxindole	0.520176	-0.942928	1.62625	0.0378053	0.700245	134.06	5.89657	Indoles and derivatives	Indolines		Down
M5767.neg	1,3-Dimethyluric acid	0.561489	-0.83267	2.39997	0.000998506	0.293684	217.035	8.06543	Imidazopyrimidines	Purines and purine derivatives		Down
M74.pos	Uric acid	1.73607	0.795821	2.5652	0.000329453	0.143695	169.036	1.01943	Imidazopyrimidines	Purines and purine derivatives		Up
M4402.neg	3-Hydroxydodecanedioic acid	1.29189	0.369487	1.89836	0.0206845	0.530794	245.14	6.48068	Hydroxy acids and derivatives	Medium-chain hydroxy acids and derivatives	HMDB0000413	Up
M5598.neg	12-Hydroxydodecanoic acid	0.650466	-0.620455	1.73679	0.0423018	0.594383	215.166	10.1018	Hydroxy acids and derivatives	Medium-chain hydroxy acids and derivatives	HMDB0002059	Down
M6180.neg	(S)-9-Hydroxy-10-undecenoic acid	1.22546	0.293318	1.83811	0.0282502	0.557655	245.14	6.27163	Hydroxy acids and derivatives	Medium-chain hydroxy acids and derivatives	HMDB0032662	Up
M1852.neg	LysoPE(0:0/22:1(13Z))	0.758005	-0.399721	1.62542	0.0444885	0.594687	580.364	11.5636	Glycerophospholipids	Glycerophosphoethanolamines	HMDB0011491	Down
M2350.neg	Glycerol 3-phosphate	0.402714	-1.31217	2.14931	0.0113489	0.50684	217.012	1.00257	Glycerophospholipids	Glycerophosphates	HMDB0000126	Down
M694.neg	PE(20:4/0:0)	0.818596	-0.288776	1.65497	0.0439114	0.594687	500.278	10.6062	Glycerophospholipids	Glycerophosphoethanolamines		Down
M697.pos	PE(20:2(11Z,14Z)/P-18:1(11Z))	1.20547	0.269594	1.9291	0.0184948	0.686367	786.599	14.8151	Glycerophospholipids	Glycerophosphoethanolamines	HMDB0009314	Up
M1685.neg	MG(14:0/0:0/0:0)	0.735551	-0.443102	1.96922	0.0203507	0.530794	301.239	9.20877	Glycerolipids	Monoradylglycerols	HMDB0011561	Down
M570.neg	Piperitol	0.833286	-0.263116	1.8828	0.0275255	0.551778	199.134	7.77025	Furanoid lignans		HMDB0035838	Down
M1628.pos	Myricetin	1.24389	0.314856	1.61568	0.0361386	0.700245	283.025	2.00583	Flavonoids	Flavones		Up
M3245.pos	Artocarpesin	1.23302	0.302198	1.85241	0.0194847	0.686367	200.044	0.808233	Flavonoids	Flavones	HMDB0030848	Up
M3629.neg	6-{3-[3-(2,5-dihydroxyphenyl)-3-oxopropyl]phenoxy}-3,4,5-trihydroxyoxane-2-carboxylic acid	0.463768	-1.10852	2.19933	0.00506577	0.403058	433.115	6.80607	Flavonoids	Flavonoid glycosides	HMDB0135371	Down
M1633.neg	Muricatacin	0.730142	-0.453752	1.71799	0.0486552	0.604687	329.234	10.4356	Fatty Acyls	Fatty alcohols	HMDB0038685	Down
M18.neg	xi-7-Hydroxyhexadecanedioic acid	1.48132	0.566882	2.00991	0.0181496	0.511189	301.203	8.15443	Fatty Acyls	Fatty acids and conjugates	HMDB0037830	Up
M188.neg	Thromboxane B3	1.38607	0.471004	1.75136	0.0369725	0.586306	349.203	6.9109	Fatty Acyls	Eicosanoids	HMDB0005099	Up
M249.pos	Tetradecanedioic acid	1.59468	0.673268	1.89899	0.0203004	0.686367	259.191	9.4009	Fatty Acyls	Fatty acids and conjugates	HMDB0000872	Up
M304.neg	Suberic acid	1.23382	0.303137	1.978	0.0167541	0.507942	173.082	5.78182	Fatty Acyls	Fatty acids and conjugates		Up
M310.neg	Stearic acid	0.684719	-0.546415	2.23465	0.00319155	0.377835	321.221	12.8142	Fatty Acyls	Fatty acids and conjugates	HMDB0000827	Down
M3369.neg	Adipic acid	1.33708	0.419089	1.96584	0.0172546	0.507942	145.051	4.02878	Fatty Acyls	Fatty acids and conjugates		Up
M3430.neg	9,10,13-TriHOME	1.39317	0.478367	1.94055	0.0164527	0.507942	329.234	8.76433	Fatty Acyls	Fatty acids and conjugates	HMDB0004710	Up
M397.neg	Sebacic acid	1.29516	0.373129	1.78735	0.0379556	0.588055	201.113	7.19287	Fatty Acyls	Fatty acids and conjugates		Up
M4057.neg	4-hydroxy-3-methylbut-2-enoic acid	1.24155	0.312143	1.70703	0.0385918	0.588055	161.046	1.25572	Fatty Acyls	Fatty acids and conjugates	HMDB0128916	Up
M4622.neg	3,4,5-trihydroxy-6-(3-phenylpropoxy)oxane-2-carboxylic acid	0.602462	-0.731058	2.01843	0.00944812	0.48319	311.114	6.96267	Fatty Acyls	Fatty acyl glycosides	HMDB0135312	Down
M4644.neg	3-(Hydroxymethyl)-2-octanone	1.48425	0.569739	1.77594	0.0335064	0.574722	203.129	6.45477	Fatty Acyls	Fatty alcohols	HMDB0037164	Up
M506.pos	Prostaglandin E1	1.47506	0.560772	1.83186	0.0454881	0.700245	319.227	9.42513	Fatty Acyls	Eicosanoids	HMDB0001442	Up
M5426.neg	1-Octen-3-yl glucoside	1.60918	0.686325	1.7283	0.0421278	0.594383	311.148	7.50127	Fatty Acyls	Fatty acyl glycosides	HMDB0032959	Up
M5554.neg	16-Hydroxyhexadecanoic acid	0.80652	-0.310219	1.92964	0.0198269	0.523605	253.217	6.7664	Fatty Acyls	Fatty acids and conjugates		Down
M5565.neg	15-deoxy-Delta-12,14-PGJ2-d4	0.553367	-0.853692	1.64234	0.0420379	0.594383	365.229	8.90407	Fatty Acyls	Eicosanoids		Down
M5579.neg	13-Hydroxy-9-methoxy-10-oxo-11-octadecenoic acid	0.555813	-0.847329	1.67096	0.0365962	0.586306	323.223	11.1187	Fatty Acyls	Lineolic acids and derivatives	HMDB0040901	Down
M5602.neg	12,20-DiHETE	1.37722	0.461758	1.74832	0.046836	0.600191	317.213	9.34753	Fatty Acyls	Eicosanoids	HMDB0060105	Up
M5606.neg	12,13-DHOME	0.808639	-0.306433	1.97092	0.0226943	0.538173	295.228	11.8467	Fatty Acyls	Fatty acids and conjugates	HMDB0004705	Down
M5626.neg	10-hydroxy-(2E,8E)-decadien-4-ynoic Acid	1.4171	0.502941	2.19376	0.00710105	0.446765	179.072	6.97555	Fatty Acyls	Fatty acids and conjugates	HMDB0062773	Up
M6217.pos	(R)-3-hydroxybutyrylcarnitine	0.478988	-1.06194	2.07238	0.00564445	0.496734	248.149	1.04838	Fatty Acyls	Fatty acid esters	HMDB0062735	Down
M6239.neg	(E,E)-2,4-Decadienoic isobutylamide	0.293579	-1.76818	1.63314	0.0464203	0.600191	268.192	10.6316	Fatty Acyls	Fatty amides	HMDB0030951	Down
M6240.neg	(E,E)-11,13-Octadecadien-9-ynoic acid	1.37058	0.454788	1.8228	0.0248287	0.546566	321.208	7.77025	Fatty Acyls	Fatty acids and conjugates	HMDB0034382	Up
M6366.neg	(4E,6E)-2-(hydroxymethyl)-3-(3-methoxy-3-oxopropyl)deca-4,6-dienoic acid	1.62057	0.696504	2.09966	0.0108284	0.501948	283.155	6.21757	Fatty Acyls	Fatty acids and conjugates		Up
M6589.neg	(2E,4E)-12-hydroxy-13-(hydroxymethyl)-3,5,7-trimethyltetradeca-2,4-dienedioic acid	0.82205	-0.282703	1.91735	0.0182845	0.511189	323.187	8.69953	Fatty Acyls	Fatty acids and conjugates		Down
M83.neg	Undecylenic acid	1.265	0.339138	1.87919	0.0211255	0.530794	183.14	8.10268	Fatty Acyls	Fatty acids and conjugates	HMDB0033724	Up
M87.neg	Undecanedioic acid	1.20171	0.265094	1.74157	0.0388066	0.588767	215.129	7.8227	Fatty Acyls	Fatty acids and conjugates	HMDB0000888	Up
M186.pos	Thymine	1.78426	0.835324	2.3825	0.00120961	0.261503	127.05	2.29075	Diazines	Pyrimidines and pyrimidine derivatives		Up
M2854.pos	Cytosine	1.44653	0.532593	1.95476	0.0226391	0.700245	112.051	0.9103	Diazines	Pyrimidines and pyrimidine derivatives		Up
M3713.pos	5-Methylcytosine	1.28105	0.357325	1.71655	0.04185	0.700245	126.067	1.05892	Diazines	Pyrimidines and pyrimidine derivatives		Up
M4005.neg	4-Methoxycinnamic acid	0.817007	-0.29158	1.9981	0.00973559	0.490313	177.056	6.85737	Cinnamic acids and derivatives	Cinnamic acids		Down
M163.pos	Tranexamic Acid	2.67697	1.4206	1.86876	0.0281702	0.700245	122.097	4.47575	Carboxylic acids and derivatives	Amino acids, peptides, and analogues	HMDB0014447	Up
M1838.neg	Maleic acid	0.822059	-0.282685	1.97572	0.0157516	0.507942	115.004	1.05937	Carboxylic acids and derivatives	Dicarboxylic acids and derivatives		Down
M1888.pos	Lycoperdic acid	1.21932	0.286074	2.25457	0.00642986	0.496734	120.528	0.638083	Carboxylic acids and derivatives	Amino acids, peptides, and analogues	HMDB0030417	Up
M191.pos	Threoninyl-Isoleucine	1.27172	0.346778	2.00878	0.0152529	0.6554	197.129	4.13305	Carboxylic acids and derivatives	Amino acids, peptides, and analogues	HMDB0029064	Up
M2153.pos	Ile Leu Ser Arg	11.9076	3.57382	2.26754	0.00649008	0.496734	244.663	4.3969	Carboxylic acids and derivatives	Amino acids, peptides, and analogues		Up
M2154.pos	Ile Glu Val His Gly	0.268518	-1.89691	2.56038	0.000252053	0.143695	288.641	11.5729	Carboxylic acids and derivatives	Amino acids, peptides, and analogues		Down
M2220.pos	His Glu Tyr Lys	0.215875	-2.21173	1.80099	0.0324441	0.700245	299.633	10.8336	Carboxylic acids and derivatives	Amino acids, peptides, and analogues		Down
M2377.neg	Glutamine	1.36901	0.453137	1.74321	0.0274753	0.551778	145.062	1.20765	Carboxylic acids and derivatives	Amino acids, peptides, and analogues		Up
M3157.neg	beta-Alanine	1.20544	0.269557	1.97675	0.0125586	0.507026	88.0405	0.97925	Carboxylic acids and derivatives	Amino acids, peptides, and analogues	HMDB0000056	Up
M3340.neg	Aldosine	1.45847	0.544451	1.88572	0.030225	0.56094	253.119	3.72073	Carboxylic acids and derivatives	Amino acids, peptides, and analogues	HMDB0037817	Up
M3551.neg	6-Oxopiperidine-2-carboxylic acid	1.7066	0.771123	2.02874	0.0091678	0.480971	331.115	1.36468	Carboxylic acids and derivatives	Amino acids, peptides, and analogues	HMDB0061705	Up
M3753.pos	5-hydroxy-2-oxo-4-ureido-2,5-dihydro-1H-imidazole-5-carboxylate	1.72267	0.784642	2.52652	0.000277599	0.143695	185.031	1.01943	Carboxylic acids and derivatives	Amino acids, peptides, and analogues	HMDB0059663	Up
M44.pos	Valyl-Valine	0.388604	-1.36363	1.85765	0.0410611	0.700245	131.063	4.24733	Carboxylic acids and derivatives	Amino acids, peptides, and analogues	HMDB0029140	Down
M5257.neg	2,2'-(3-methylcyclohexane-1,1-diyl)diacetic acid	0.809484	-0.304926	1.79585	0.0218974	0.535128	213.114	6.97555	Carboxylic acids and derivatives	Dicarboxylic acids and derivatives		Down
M642.neg	Phe Lys Leu Arg	2.04775	1.03404	1.74851	0.0307404	0.56094	583.335	7.45127	Carboxylic acids and derivatives	Amino acids, peptides, and analogues		Up
M749.neg	Oxypinnatanine	1.32412	0.405038	1.7096	0.0466404	0.600191	305.099	7.19287	Carboxylic acids and derivatives	Amino acids, peptides, and analogues	HMDB0029403	Up
M916.neg	Nicotinuric acid	4.4799	2.16347	2.04396	0.0187788	0.511189	215.023	0.800833	Carboxylic acids and derivatives	Amino acids, peptides, and analogues		Up
M5188.pos	2,4-Dihydroxy-7-methoxy-2H-1,4-benzoxazin-3(4H)-one	0.272118	-1.8777	1.70215	0.0353594	0.700245	212.056	6.00297	Benzoxazines	Benzoxazinones	HMDB0034864	Down
M6225.neg	(R)-2,7-Dihydroxy-2H-1,4-benzoxazin-3(4H)-one	0.425597	-1.23244	2.34552	0.00180387	0.339667	162.02	4.39347	Benzoxazines	Benzoxazinones	HMDB0038054	Down
M5781.neg	1,3,6-trihydroxy-2-(3-methylbut-2-enyl)xanthen-9-one	1.41075	0.496464	1.84019	0.0325502	0.570879	293.081	1.58022	Benzopyrans	1-benzopyrans		Up
M3052.pos	Carbendazim	0.694186	-0.526605	1.91211	0.0301225	0.700245	236.041	0.7988	Benzimidazoles	2-benzimidazolylcarbamic acid esters		Down
M1102.neg	N-Acetyl Mesalazine	1.52996	0.613497	1.97323	0.0156684	0.507942	194.046	4.08187	Benzene and substituted derivatives	Benzoic acids and derivatives		Up
M3169.pos	benzyl benzoate	0.180299	-2.47153	1.67831	0.0437677	0.700245	251.049	4.71697	Benzene and substituted derivatives	Benzoic acids and derivatives		Down
M4573.neg	3,5-dichlorosalicylic acid	7.4038	2.88827	2.004	0.0171219	0.507942	204.947	5.83578	Benzene and substituted derivatives	Benzoic acids and derivatives		Up
M6394.neg	(3Z,5E)-4-hydroxy-6-(4-hydroxyphenyl)hexa-3,5-dien-2-one	1.44159	0.52766	1.94996	0.0186411	0.511189	225.054	6.5324	Benzene and substituted derivatives	Styrenes		Up
M6426.neg	(3-phenylpropoxy)sulfonic acid	0.573582	-0.80193	2.44136	0.000703332	0.289365	215.039	8.06543	Benzene and substituted derivatives		HMDB0135313	Down
M1000.pos	N-cyclohexyl-4-(4-oxo-1,5-diazacycloundecane-1-carbonyl)piperidine-1-carboxamide	3.22538e+07	24.943	1.87127	0.030643	0.700245	424.327	10.0526				Up
M102.neg	Tyr Ser Lys Glu Ala	1.98423	0.988578	2.16854	0.0136242	0.507942	577.265	8.02728				Up
M1036.pos	N-butylformamide	1.39819	0.483565	1.89867	0.0280225	0.700245	102.092	4.12298			HMDB0062600	Up
M1066.pos	N-Arachidonoyl Dopamine-d8	0.667794	-0.582525	2.54978	0.000453626	0.163949	958.738	13.3867				Down
M1071.neg	N-Alpha-acetyllysine	1.24634	0.317698	1.66241	0.0421679	0.594383	187.109	0.898517			HMDB0000446	Up
M1079.pos	N-Acetyl-S-(N-methylcarbamoyl)cysteine	1.35158	0.43465	1.9458	0.0256447	0.700245	221.06	6.53467			HMDB0041942	Up
M1119.neg	N-[5-(methoxymethyl)-1,3,4-thiadiazol-2-yl]-4-nitrobenzenesulfonamide	1.25248	0.324792	1.68326	0.0383101	0.588055	364.98	0.781317				Up
M1129.pos	N-[4-[3-(cyclooctylsulfamoyl)-4-methylphenyl]-3-ethyl-1,2-oxazol-5-yl]acetamide	1.71155	0.775304	1.79809	0.0496294	0.700245	228.599	6.53467				Up
M1132.pos	N-[4-[(5-phenyl-1,3,4-oxadiazol-2-yl)methoxy]phenyl]-4,5,6,7-tetrahydro-1H-indazole-3-carboxamide	1.99015	0.99288	2.15115	0.0116385	0.609963	208.086	6.53467				Up
M1133.neg	N-[4-[(5-phenyl-1,3,4-oxadiazol-2-yl)methoxy]phenyl]-4,5,6,7-tetrahydro-1H-indazole-3-carboxamide	2.0429	1.03062	2.0212	0.0170429	0.507942	435.132	6.51945				Up
M1167.neg	N-[3-(4-cyclohexylpiperazin-1-yl)propyl]-2-(3-methyl-4-oxo-[1,2]oxazolo[5,4-d]pyrimidin-5-yl)acetamide	1.99786	0.998454	1.76808	0.0237834	0.543612	461.25	11.6619				Up
M1203.pos	N-[2-(azepan-1-yl)pyrimidin-5-yl]-2,2-dimethylpropanamide	1.8863	0.915563	1.78585	0.0334841	0.700245	241.18	9.389				Up
M126.pos	Triisopropanolamine	0.0947505	-3.39972	2.14598	0.00495546	0.496734	192.16	0.921317				Down
M1296.pos	N-[(3,5-difluorophenyl)methyl]-2-piperidin-1-yl-5,6,7,8-tetrahydroquinazoline-6-carboxamide	2.05647	1.04017	1.78351	0.0247861	0.700245	400.203	4.09007				Up
M1316.pos	N-[(2,5-difluorophenyl)methyl]-2,5-dimethyl-4-oxothieno[3,2-c]pyridine-3-carboxamide	1.56966	0.650454	2.38337	0.000762869	0.195464	175.045	1.38103				Up
M1328.pos	N,N'-Dimethylurea	2.54697	1.34878	1.73958	0.0320499	0.700245	130.098	0.846467				Up
M133.neg	Trifluoromethanesulfonic acid	1.62991e-08	-25.8706	1.8535	0.0400876	0.592178	184.929	6.04275			HMDB0036577	Down
M1369.neg	N-(furan-2-ylmethyl)-4-phenyl-1,3-thiazol-2-amine	0.424738	-1.23535	2.17959	0.00599066	0.414416	293.016	4.84048				Down
M1373.pos	N-(cyclopropylmethyl)-2,6-dimethylimidazo[2,1-b][1,3,4]thiadiazole-5-sulfonamide	0.671486	-0.574571	2.06932	0.00665245	0.496734	251.043	2.92498				Down
M1374.neg	N-(cyclopropylmethyl)-2,6-dimethylimidazo[2,1-b][1,3,4]thiadiazole-5-sulfonamide	1.27284	0.348048	2.34129	0.00582807	0.406768	267.038	6.51945				Up
M1393.pos	N-(5-methyl-1,2-oxazol-3-yl)-2,3-dihydro-1,4-dioxine-5-carboxamide	2.01648	1.01184	1.80523	0.019315	0.686367	243.098	2.2587				Up
M1402.neg	N-(5-chloro-2,4-dimethoxyphenyl)-1-methyl-5-(2-methylpropyl)-4-oxopyrrolo[3,2-c]pyridine-2-carboxamide	0.665898	-0.586627	1.87226	0.0442966	0.594687	416.137	4.15957				Down
M1441.pos	N-(4-bromo-3-methylphenyl)-4-(3,5-dimethyl-1,2-oxazol-4-yl)benzenesulfonamide	1.87549	0.907268	1.86653	0.0420805	0.700245	438.047	4.6622				Up
M1448.neg	N-(4-bromo-2-fluorophenyl)-2-(3-oxo-6-propan-2-ylsulfanyl-[1,2,4]triazolo[4,3-b]pyridazin-2-yl)acetamide	0.716964	-0.480027	1.62506	0.0485999	0.604687	473.981	0.583833				Down
M1454.neg	N-(3-thiophen-2-yl-1,2-oxazol-5-yl)cyclopropanecarboxamide	0.218941	-2.19139	1.88607	0.0264399	0.546775	233.038	6.9109				Down
M1484.neg	N-(3-cyclobutyl-[1,2,4]triazolo[4,3-a]pyridin-8-yl)pyrazine-2-carboxamide	5.8172	2.54032	2.12322	0.014655	0.507942	315.096	4.4804				Up
M1490.pos	N-(3-chlorophenyl)-3-methyl-[1,2,4]triazolo[4,3-a]pyridine-6-sulfonamide	0.631519	-0.663102	1.91253	0.0178933	0.686367	323.038	7.21142				Down
M1524.neg	N-(3,4-difluorophenyl)-2-methyl-1-oxo-3,4-dihydropyrrolo[1,2-a]pyrazine-7-sulfonamide	0.515273	-0.956591	1.82258	0.0467682	0.600191	362.039	4.14645				Down
M1539.neg	N-(2-methylpropyl)-5-(4-methyl-1,3-thiazol-2-yl)-1-(2-oxo-2-piperidin-1-ylethyl)pyrrole-3-sulfonamide	0.658458	-0.602836	1.7057	0.0427146	0.594687	445.137	6.87115				Down
M1555.pos	N-(2-fluorophenyl)-2-methyl-5-[5-(trifluoromethyl)-1,2-oxazol-3-yl]thiophene-3-sulfonamide	0.0510372	-4.29231	1.86587	0.035345	0.700245	813.024	0.72005				Down
M1591.pos	N-(1H-benzimidazol-2-yl)-2-[[2-(4-chlorophenyl)acetyl]amino]propanamide	0.683427	-0.54914	1.75995	0.0255945	0.700245	189.546	10.1737				Down
M1604.neg	N-(1,3-benzodioxol-5-ylmethyl)-5-ethyl-2-methyl-4-oxothieno[3,2-c]pyridine-3-carboxamide	2.33593	1.224	1.66146	0.0396649	0.592099	391.072	0.790233				Up
M1617.pos	N'-(1,2-oxazol-3-yl)-N-(thiophen-3-ylmethyl)oxamide	1.46871	0.55455	1.68885	0.0337722	0.700245	216.022	0.789667				Up
M1658.neg	Mollicellin C	0.739373	-0.435625	1.6732	0.0441435	0.594687	411.109	7.02903			HMDB0033341	Down
M1673.neg	MGDG(22:0/26:2)	8.879e+08	29.7258	2.66857	0.00107879	0.293684	985.745	14.8424				Up
M1699.pos	Metoprine	3.88129e-10	-31.2627	2.01581	0.0300358	0.700245	575.017	0.692				Down
M170.neg	Tolnaftate	1.85578	0.892024	2.08024	0.0120638	0.507004	288.085	5.92627			HMDB0005005	Up
M175.pos	Tocainide	1.70132	0.766657	1.93144	0.0325007	0.700245	175.123	3.78263				Up
M1766.pos	methyl 2,4-dimethyl-5-[4-[2-[2-(5-methyl-1H-indol-3-yl)ethylamino]-2-oxoethyl]piperidine-1-carbonyl]-1H-pyrrole-3-carboxylate	7.53959	2.91449	2.19763	0.00476924	0.496734	953.493	8.15742				Up
M1768.pos	methyl 2-(5-hydroxy-4-oxo-2-phenylchromen-7-yl)oxyacetate	1.42584	0.51181	2.03841	0.0190661	0.686367	327.085	6.53467				Up
M1770.pos	Methyl 1-methylpyrrole-2-carboxylate	1.50132	0.586236	1.64375	0.041463	0.700245	104.05	2.10417				Up
M1779.pos	Methoxyflurane	0.219477	-2.18786	1.85089	0.0299369	0.700245	186.949	0.710583			HMDB0015162	Down
M178.neg	Tiron	1.47929e+08	27.1403	1.89309	0.0325716	0.570879	294.896	7.96185				Up
M1794.neg	Methazolamide	34.4429	5.10613	1.86711	0.0195888	0.51907	272.952	7.96185			HMDB0014841	Up
M1826.neg	m-Chlorobenzoic acid	37.6424	5.23429	1.98508	0.0151103	0.507942	192.946	7.96185			HMDB0001544	Up
M1862.pos	LysoPC(P-18:1(9Z))	0.505353	-0.984636	2.06159	0.0178892	0.686367	506.361	11.8928			HMDB0010408	Down
M1919.pos	L-Methionine S-oxide	1.96006	0.9709	1.77919	0.0284867	0.700245	188.035	0.7988				Up
M1936.neg	Lithium perfluorooctane sulfonate	1.37111	0.455347	1.94277	0.0135299	0.507942	504.94	0.781317				Up
M1938.pos	liriodenine	1.44818	0.534246	1.83398	0.0399181	0.700245	258.055	1.22628				Up
M1947.neg	Linalyl phenylacetate	1.67703	0.745911	1.9668	0.0157196	0.507942	317.177	8.802			HMDB0037216	Up
M1999.pos	L-Cysteine	1.26021	0.333665	2.10733	0.00784377	0.518404	165.991	14.9401				Up
M2034.neg	Lactic acid	1.33674	0.418716	2.01747	0.0114238	0.50684	89.0244	1.0478				Up
M21.neg	xi-3,5-Dimethyl-2(5H)-furanone	0.398455	-1.32751	1.7752	0.040777	0.592178	157.051	4.3665			HMDB0039778	Down
M2149.neg	Imazamethabenz	0.132481	-2.91615	2.00474	0.0151588	0.507942	255.114	6.92355			HMDB0034885	Down
M2219.neg	His His Val Ala Tyr	0.596976	-0.744256	1.79994	0.0298724	0.56094	660.265	10.6444				Down
M2237.neg	Hexahydro-6,7-dihydroxy-5-(hydroxymethyl)-3-(2-hydroxyphenyl)-2H-pyrano[2,3-d]oxazol-2-one	2.57731	1.36587	1.85443	0.0257819	0.546566	342.084	1.64472			HMDB0037297	Up
M226.pos	TG(18:0/20:0/20:1(11Z))	4.93608	2.30336	1.70758	0.0423384	0.700245	986.912	7.73512			HMDB0005400	Up
M2261.neg	Guanidine	0.201222	-2.31314	1.84561	0.0220034	0.535128	104.047	1.37617				Down
M2285.neg	GPGro(22:0/26:2)	2.3011	1.20232	2.05755	0.00888934	0.472707	977.696	14.8191				Up
M2289.neg	GPEtn(2:0/20:5)	0.66941	-0.579038	1.84474	0.0234138	0.539447	540.274	7.15497				Down
M2294.neg	GPEtn(17:2/5:0)	0.652783	-0.615324	1.92686	0.017294	0.507942	528.309	10.6444				Down
M2298.pos	GPCho(26:2/26:2)	49.123	5.61833	1.68547	0.0476121	0.700245	970.797	7.80793				Up
M2301.pos	GPCho(21:0/26:2)	1.40405	0.489594	2.2754	0.00458859	0.496734	904.761	13.5333				Up
M2313.neg	GPA(16:0/26:0)	28.8825	4.85212	2.34855	0.00215185	0.350437	787.618	14.8305				Up
M2473.neg	Formic acid	1.6179	0.694126	2.00756	0.0139529	0.507942	82.9543	1.1862			HMDB0000142	Up
M248.pos	Tetraethylammonium chloride	1.81372	0.858949	2.29278	0.00527733	0.496734	188.117	3.94478				Up
M2496.neg	Fagomine	1.21136	0.276627	1.70997	0.0407429	0.592178	146.083	0.908333			HMDB0033453	Up
M2543.neg	ethyl 2-cyano-3-(1h-indol-3-yl)prop-2-enoate	0.824631	-0.278179	1.65801	0.043443	0.594687	239.083	7.41263				Down
M2560.pos	Ethosuximide	0.724385	-0.465171	1.70269	0.0329372	0.700245	159.113	2.27925				Down
M2564.pos	Ethchlorvynol	1.56675	0.647771	2.15544	0.00695438	0.506425	109.02	0.647833			HMDB0014335	Up
M2586.neg	Erinapyrone A	0.529533	-0.917208	2.13758	0.00884866	0.472707	187.062	4.41987			HMDB0041426	Down
M2602.neg	Enflurane	1.9796e+08	27.5606	1.91595	0.0307916	0.56094	204.947	6.93672			HMDB0014373	Up
M2637.neg	Domoic acid	1.36116	0.444839	1.88102	0.024341	0.546566	310.13	8.09052			HMDB0033939	Up
M2703.pos	Dihydrouracil	1.33277	0.414427	2.15086	0.00347178	0.421365	178.059	0.7988				Up
M2730.neg	Diflunisal	17.2294	4.1068	2.21201	0.00536608	0.403058	249.036	4.00178				Up
M2738.pos	Diethyl phosphite	0.785451	-0.348407	1.88921	0.0312926	0.700245	177.007	0.97455				Down
M2748.neg	Dichlorodifluoromethane	1.73287	0.793164	1.98724	0.0121837	0.507026	140.909	6.44147			HMDB0029570	Up
M2757.neg	Diacetone acrylamide	0.522224	-0.93726	1.86308	0.0163454	0.507942	506.326	11.3401				Down
M2759.neg	Di-2-propenyl tetrasulfide	26.372	4.72094	1.8944	0.0236652	0.542495	190.949	7.96185			HMDB0033202	Up
M2786.pos	DG(20:2(11Z,14Z)/22:5(7Z,10Z,13Z,16Z,19Z)/0:0)	0.627201	-0.673	1.69528	0.0431284	0.700245	758.57	11.8148			HMDB0007439	Down
M2792.pos	DG(10:0/13:0/0:0)	0.787294	-0.345026	2.17834	0.00750349	0.515948	923.695	14.8268				Down
M2807.pos	D-Erythroascorbic acid 1'-a-D-xylopyranoside	3.31985	1.73112	1.65818	0.0434162	0.700245	317.027	11.2817			HMDB0033626	Up
M281.pos	Supercinnamaldehyde	0.347219	-1.52608	2.07608	0.0099724	0.556364	202.086	4.92747				Down
M2886.pos	cyclobutyl-[4-[(2S,3S)-3-methoxy-1-propan-2-ylazetidin-2-yl]piperidin-1-yl]methanone	0.550991	-0.859899	1.67398	0.0441547	0.700245	159.113	9.52962				Down
M2894.pos	Cyanoguanidine	1.3565	0.439894	1.78889	0.040349	0.700245	169.094	10.5911				Up
M2902.pos	culantraramine	0.188571	-2.40682	1.99722	0.0344476	0.700245	532.386	11.8538				Down
M292.pos	Sulfamerazine	1.44623	0.532296	1.92047	0.0256805	0.700245	287.056	6.53467			HMDB0015521	Up
M2922.pos	Coniine	1.34745	0.430232	1.93138	0.00635494	0.496734	145.17	14.8723				Up
M2954.pos	cis-4-Hydroxyequol	0.359164	-1.47729	2.0148	0.0154888	0.657373	259.097	6.83033			HMDB0041710	Down
M2958.neg	cis-3-Hexenyl pyruvate	0.658107	-0.603606	1.93484	0.0261502	0.546566	151.077	8.10268			HMDB0038276	Down
M2960.pos	cis-2-Chloro-4-carboxymethylenebut-2-en-1,4-olide	1.20203	0.265471	2.18926	0.00501132	0.496734	216.007	0.01755			HMDB0060455	Up
M2972.neg	Cidofovir	1.51923	0.603344	1.93466	0.0157288	0.507942	278.055	0.8649			HMDB0014513	Up
M3025.neg	CerP(d14:1/20:0)	0.244646	-2.03123	1.63676	0.0491274	0.606681	638.455	5.49278				Down
M3053.neg	Carbazole-2-acetamide	0.709743	-0.494631	1.81958	0.0324805	0.570879	204.07	4.84048				Down
M3064.pos	Campesterol 6'-hexadecanoylglucoside	0.552384	-0.856256	2.38332	0.00227673	0.365985	823.645	14.8151			HMDB0036291	Down
M3070.neg	Caffeic acid 3-sulfate	0.406373	-1.29912	1.85706	0.0274882	0.551778	258.992	4.71232			HMDB0041706	Down
M309.pos	Stearoyl Serotonin	1.5975	0.675818	2.77893	8.11332e-05	0.077454	885.716	14.027				Up
M3162.neg	Benzyltrimethylammonium chloride	1.22295	0.290368	1.95391	0.0164512	0.507942	166.079	2.01957				Up
M3165.neg	Benzyl sulfate	1.92783	0.946978	1.68438	0.0485995	0.604687	233.013	3.98977			HMDB0034782	Up
M3180.neg	Benzeneacetamide-4-O-sulphate	0.629479	-0.667771	1.9917	0.0117855	0.50684	230.013	4.79188			HMDB0059994	Down
M3233.neg	Asp His Phe Asp	0.168549	-2.56876	1.96154	0.0244815	0.546566	265.089	14.8191				Down
M3242.pos	Ascladiol	1.32571	0.406768	1.7549	0.0426205	0.700245	121.029	4.14288			HMDB0029610	Up
M3263.pos	ARECOLINE HYDROBROMIDE	1.45825	0.544242	2.11539	0.00539865	0.496734	218.016	14.9287				Up
M3270.pos	Aprobarbital	1.61631	0.692706	1.87449	0.0356781	0.700245	193.097	3.30685			HMDB0015441	Up
M3288.neg	ANDROGRAPHOLIDE	3.34182	1.74064	2.34128	0.00155453	0.339667	349.203	8.06543				Up
M3300.neg	Aminoglutethimide	0.623778	-0.680896	1.8186	0.0282499	0.557655	267.091	7.06738			HMDB0014501	Down
M3303.pos	Amino (methoxysulfinyl) pentasulfide	0.819078	-0.287926	1.70918	0.0481653	0.700245	510.734	0.77195			HMDB0031980	Down
M3317.neg	alpha-Hydroxymetoprolol	0.291835	-1.77678	1.82323	0.0259531	0.546566	282.171	7.65338			HMDB0060994	Down
M335.neg	Sodium tetrafluoroborate	71.369	6.15722	1.93671	0.0119722	0.50684	144.962	7.96185				Up
M3356.neg	Ala Arg Gln Ala Leu	0.136439	-2.87367	1.83507	0.0188081	0.511189	556.32	11.3522				Down
M341.neg	Sodium 4-isopropylbenzenesulfonate	0.643184	-0.636697	1.8564	0.0234632	0.539447	258.981	7.15497				Down
M3431.neg	9(Z),11(E)-Conjugated Linoleic Acid	0.764254	-0.387876	2.21578	0.00452138	0.403058	279.233	14.8305				Down
M3450.neg	8-hydroxy-6,7-dimethoxy-2H-chromen-2-one	0.584761	-0.774081	1.75388	0.0276909	0.552193	203.035	8.30878			HMDB0132247	Down
M3503.neg	7-hydroxy-6-methoxy-3-(1,2,5-trihydroxy-4-oxocyclohexa-2,5-dien-1-yl)-4H-chromen-4-one	0.668431	-0.58115	1.89631	0.0155567	0.507942	313.037	6.89765			HMDB0125005	Down
M3512.neg	7-chloro-2-(1-hydroxy-3-methoxy-4-oxocyclohexa-2,5-dien-1-yl)-3,5,6,8-tetramethoxy-4H-chromen-4-one	0.438884	-1.18809	1.91301	0.0377624	0.586857	419.055	4.14645			HMDB0135841	Down
M3539.pos	7-(azepan-1-yl)-5-methyl-2-[(2-methylpiperidin-1-yl)methyl]-[1,2,4]triazolo[1,5-a]pyrimidine	0.8181	-0.289652	2.30906	0.00313278	0.387011	702.538	13.3867				Down
M359.pos	SK&F 97541	1.26766	0.342172	1.89144	0.030392	0.700245	102.047	2.0382				Up
M3594.neg	6-fluoro-N-methyl-2-oxo-1H-quinoline-4-carboxamide	0.252796	-1.98395	2.25344	0.0082944	0.472707	241.039	1.02622				Down
M3614.pos	6-butyl-6a-methylhexahydro-5h-furo[2,3-b]pyrrol-5-one	0.656661	-0.606779	1.62019	0.0452266	0.700245	198.149	6.52253				Down
M3642.neg	6-[(5-chloro-2-methoxyphenyl)sulfonylamino]-2-(4-methylpiperazin-1-yl)quinoline-4-carboxylic acid	1.4932	0.578404	1.67216	0.0481913	0.604687	471.092	2.01957				Up
M3653.pos	6,7-dimethoxy-2,2-dimethyl-2h-1-benzopyran	0.782773	-0.353334	1.78606	0.0443466	0.700245	243.1	0.750317				Down
M3660.pos	6-(azocan-1-ylmethyl)-2-propan-2-yl-1H-pyrimidin-4-one	0.649262	-0.623128	1.81893	0.0263344	0.700245	285.181	0.8373				Down
M3684.neg	5-tert-butyl-N-propan-2-yl-1H-pyrazole-3-carboxamide	0.831986	-0.265369	1.89101	0.0195629	0.51907	253.142	10.6702				Down
M3695.pos	5-Phosphoribosylamine	0.829289	-0.270054	2.43455	0.00150342	0.315171	194.022	15.2615			HMDB0001128	Down
M37.pos	VEGF Inducer, GS4012	0.577114	-0.793072	1.78608	0.0368083	0.700245	123.551	4.79947				Down
M3712.neg	5-methyl-N-(5-thiophen-2-yl-1,3,4-oxadiazol-2-yl)-1,2-oxazole-3-carboxamide	1.80674	0.853392	1.6966	0.0463337	0.600191	275.023	5.67893				Up
M3718.pos	5-methyl-3-phenyl-4H-1,2-oxazole-5-carboxamide	1.27057	0.345471	2.64229	0.000360718	0.143695	249.061	3.95478				Up
M3784.neg	5-chloro-N-[2-(1-propylpyrrolo[2,3-b]pyridin-3-yl)ethyl]thiophene-2-sulfonamide	0.815375	-0.294464	2.12922	0.00541567	0.403058	364.034	7.50127				Down
M3786.neg	5-chloro-N-(2-piperidin-1-ylpyrimidin-5-yl)thiophene-2-carboxamide	0.623944	-0.680511	1.69625	0.0405635	0.592178	359.013	7.15497				Down
M3798.pos	5-chloro-2-methoxy-N-(3-pyridin-3-yl-1,2-oxazol-5-yl)benzamide	1.71346	0.77691	2.44507	0.00057335	0.165268	165.535	1.02888				Up
M3818.neg	5-bromo-N-(2,3,7-trimethyl-5-oxo-[1,3]thiazolo[3,2-a]pyrimidin-6-yl)furan-2-carboxamide	0.646011	-0.630369	1.73171	0.045004	0.594687	417.928	0.821817				Down
M3866.neg	5-[(3-methoxyphenyl)methyl]oxolan-2-one	0.795528	-0.330016	1.73928	0.0307806	0.56094	243.043	9.57103			HMDB0127763	Down
M3890.neg	5,5'-Oxybis(2-benzofuran-1,3-dione)	1.41514	0.500947	2.2446	0.00513518	0.403058	309.005	6.51945				Up
M391.neg	Selenocysteine	0.60443	-0.726352	1.84511	0.0226225	0.538173	204.904	1.15175			HMDB0003288	Down
M3918.neg	5-(4-chlorophenyl)-1H-1,2,4-triazol-3-amine	2.40526	1.26619	1.88892	0.0233271	0.539447	229.977	3.72073				Up
M3932.pos	5-(3E-Pentenyl)tetrahydro-2-oxo-3-furancarboxylic acid	1.23644	0.306197	1.99758	0.0158818	0.66246	163.075	1.4893			HMDB0030991	Up
M3967.neg	4-oxo-N-(4-sulfamoylphenyl)pyrido[1,2-a]pyrimidine-3-carboxamide	0.740077	-0.434253	1.7464	0.0375709	0.586306	365.033	0.6841				Down
M3969.pos	4-oxo-8-propyl-1,2,3,4-tetrahydrocyclopenta[c]chromen-7-yl acetate	1.42423	0.510182	2.15513	0.00979544	0.555183	155.06	6.53467				Up
M4.neg	Zoledronate	0.635568	-0.653882	1.78755	0.0375392	0.586306	292.971	4.5051			HMDB0014543	Down
M4009.pos	4-methoxy-3,5-dimethyl-N-(2,2,6,6-tetramethylpiperidin-4-yl)benzenesulfonamide	1.21923	0.285971	1.8927	0.0307312	0.700245	119.073	2.0382				Up
M4010.pos	4-Methoxy-2-methylaniline	1.77535	0.828104	2.08513	0.0179607	0.686367	120.081	4.50973				Up
M4066.neg	4-Hydroxy-1H-indole-3-acetonitrile	0.419016	-1.25492	2.28434	0.00367172	0.398636	209.013	1.03675			HMDB0038462	Down
M4072.neg	4-formyl Indole	1.29783	0.376097	1.57287	0.0495658	0.608662	144.046	7.96185				Up
M4078.neg	4-Ethylphenol	1.42271	0.50864	2.21567	0.00529049	0.403058	121.066	6.38932			HMDB0029306	Up
M4097.pos	4-Chlorobenzophenone	0.0596245	-4.06795	2.27026	0.00278444	0.370437	181.021	14.9091				Down
M4099.neg	4-Chlorobenzoate	17.2183	4.10587	1.66326	0.0388645	0.588767	154.991	7.96185				Up
M4113.pos	4-bromo-N-(3-chloro-4-fluorophenyl)-1-ethylpyrazole-3-carboxamide	1.61857	0.694721	2.41805	0.00172935	0.323833	712.928	0.789667				Up
M4117.neg	4-bromo-2-[3-[3-(trifluoromethyl)anilino]imidazo[1,2-a]pyrimidin-2-yl]phenol	6.95848e-09	-27.0986	1.95315	0.0343382	0.576634	955.044	0.6841				Down
M4140.pos	4-Acetamido-2-aminobutanoic acid	0.68029	-0.555778	1.66965	0.0422196	0.700245	125.071	1.95262			HMDB0031411	Down
M4142.pos	4-[6-bromo-3-(4-methylanilino)imidazo[1,2-a]pyridin-2-yl]phenol	2.14261	1.09937	1.99069	0.0128601	0.623292	208.523	1.01943				Up
M4154.pos	4-[2-(pyridin-2-ylamino)-1,3-thiazol-4-yl]phenol	1.67229	0.741826	2.10562	0.00619337	0.496734	292.053	1.02888				Up
M4163.neg	4-[[1-(3-methylbutanoyl)piperidin-4-yl]methoxy]-N-propan-2-ylbenzamide	0.481853	-1.05333	1.93489	0.0246597	0.546566	395.212	9.42153				Down
M4171.neg	4-[(2-oxopyrrolidin-1-yl)methyl]benzonitrile	2.86364	1.51785	1.96207	0.0260701	0.546566	181.077	5.20835				Up
M4185.neg	4,7-Dichloroquinoline	0.54758	-0.868859	1.79065	0.0214572	0.530794	241.977	3.82557				Down
M4190.neg	4,5-Dihydroxytetrahydro-2H-imidazol-2-one	2.93498	1.55335	2.15181	0.0108583	0.501948	153.007	7.32253				Up
M4197.pos	4,4'-(6-methylpyrimidine-2,4-diyl)dimorpholine	0.706852	-0.50052	2.0008	0.0171221	0.686367	151.062	2.80263				Down
M4200.pos	4-(trifluoromethyl)-1,3-benzothiazol-2-amine	1.41683	0.502668	1.95676	0.019999	0.686367	282.027	1.99542				Up
M4216.neg	4-(azepan-1-yl)-2-phenylquinazoline	0.69701	-0.520749	1.75663	0.0374836	0.586306	605.34	5.58503				Down
M4248.neg	4-(3-chlorophenyl)-N-(5-fluoropyridin-2-yl)-1,3-thiazol-2-amine	0.625331	-0.677308	1.83778	0.0243762	0.546566	286	7.15497				Down
M4253.neg	4-(3,5-dimethyl-1,2-oxazol-4-yl)-N-ethylbenzenesulfonamide	0.357045	-1.48582	1.69518	0.0376228	0.586306	315.058	1.02622				Down
M4277.neg	3'-Sialyllactose	1.97978	0.985343	1.80985	0.0412914	0.593336	668.184	3.89897				Up
M4323.neg	3-Methylcyclopentadecanone	0.663347	-0.592163	1.74819	0.0370659	0.586306	283.228	11.982			HMDB0034181	Down
M4331.neg	3-methyl-6-[4-(2-methylpyrazole-3-carbonyl)piperazin-1-yl]sulfonyl-1,3-benzothiazol-2-one	0.610357	-0.712276	1.64792	0.0446056	0.594687	420.08	5.99443				Down
M4338.neg	3-methyl-5-[3-(3-methylphenyl)-1,2,4-oxadiazol-5-yl]-1,2,4-oxadiazole	2.04015	1.02867	1.79808	0.0359774	0.585761	223.061	5.58503				Up
M4420.neg	3-hydroxy-2-methyl-2-[(sulfooxy)methyl]propanoic acid	0.376501	-1.40927	2.18517	0.0070263	0.446765	194.997	0.898517			HMDB0127651	Down
M4429.neg	3-Hepten-2-one	1.24544	0.316657	1.9467	0.0208331	0.530794	111.082	5.78182			HMDB0031486	Up
M4432.neg	3-Guanidinopropanoate	1.2321	0.301123	2.23373	0.00390009	0.403058	112.052	8.77793				Up
M4465.pos	3-chloro-N-(2,4,6-trifluorophenyl)-1-benzothiophene-2-carboxamide	0.131803	-2.92355	1.75506	0.0312782	0.700245	724.009	0.72005				Down
M4466.neg	3-Chloro-7-hydroxy-4-methyl-2-benzopyrone	114.144	6.83472	1.93353	0.020106	0.527411	246.957	8.50292				Up
M45.neg	Valyl-Proline	0.59111	-0.7585	1.77401	0.0328737	0.571053	473.261	5.16962			HMDB0029135	Down
M4525.neg	3-[3-(1,3-benzodioxol-5-ylmethylcarbamoyl)phenyl]-N-propan-2-ylpiperidine-1-carboxamide	1.44926	0.535317	2.17838	0.01241	0.507026	422.207	5.1166				Up
M4533.pos	3-[2-(4-bromophenyl)imidazo[1,2-a]pyridin-3-yl]-N-(pyridin-3-ylmethyl)propanamide	2.5323	1.34045	2.39618	0.000957844	0.226274	229.036	1.02888				Up
M4539.neg	3-[1-(3-chlorophenyl)triazol-4-yl]-5-methyl-1,2,4-oxadiazole	0.447961	-1.15855	1.90144	0.0393885	0.592099	296.01	4.14645				Down
M4543.pos	3-[[2-(3-fluorophenyl)imidazo[1,2-a]pyrazin-3-yl]amino]-N-methylpropanamide	1.50696	0.591643	2.089	0.0144023	0.633244	168.565	5.81047				Up
M4549.pos	3-[(4-chlorophenyl)sulfonylmethyl]-5-(2,4-difluorophenyl)-1,2,4-oxadiazole	1.2208	0.287824	2.09722	0.00615924	0.496734	408.96	14.8268				Up
M4552.neg	3-[(3,4-dimethylphenyl)sulfonylamino]propanoic acid	0.409049	-1.28965	1.99927	0.0301352	0.56094	294.021	4.14645				Down
M4554.pos	3-[(2-chloro-6-fluorophenyl)methylsulfanyl]-6-methyl-2H-1,2,4-triazin-5-one	1.25095	0.323019	1.82483	0.0193973	0.686367	322.97	14.8268				Up
M4556.pos	3-[(2-bromo-5-methoxyphenyl)methyl]-1,3-dihydroindol-2-one	1.6117	0.688583	1.9749	0.0110215	0.591058	369.984	1.02888				Up
M4558.pos	3-[(1-Carboxyvinyl)oxy]benzoic acid	6.18566	2.62893	1.89048	0.0230638	0.700245	173.025	1.35942				Up
M4574.neg	3,5-Dichloro-4-hydroxy-2-methoxy-6-methylbenzoic acid	27.7538	4.79461	1.82492	0.0222157	0.535987	270.955	7.96185			HMDB0033822	Up
M4659.pos	3-(4-Methyl-3-pentenyl)thiophene	1.23541	0.304995	2.0648	0.0132596	0.623292	167.09	2.0382			HMDB0038183	Up
M4685.pos	3-(3-carboxypropanoylamino)benzoic acid	1.79125	0.840967	2.08193	0.0115846	0.609963	220.061	4.37297				Up
M4696.neg	3-(2-methylimidazo[1,2-a]pyridin-3-yl)-1H-pyridazin-6-one	1.50661	0.591309	2.27014	0.0055171	0.403058	247.059	6.38932				Up
M4701.neg	3-(2-fluorophenyl)-6-(4-methoxyphenyl)-[1,2,4]triazolo[3,4-b][1,3,4]thiadiazole	0.274078	-1.86734	1.67706	0.0434489	0.594687	307.047	1.09412				Down
M4739.neg	2-Propylphenol	0.597851	-0.742141	2.30401	0.00192634	0.341426	135.082	8.06543				Down
M476.pos	Pyridoxine (Vitamin B6)	0.418222	-1.25766	1.7783	0.0452892	0.700245	192.063	3.04893				Down
M4782.pos	2-N-(4-fluoro-2-methylphenyl)-4-N-methylquinazoline-2,4-diamine	0.589191	-0.763194	1.6674	0.0440904	0.700245	296.139	10.3984				Down
M4826.neg	2-methyl-3-Pyrimidin-2-yl-Propionic Acid	0.413787	-1.27304	1.95219	0.0275469	0.551778	165.067	4.35417				Down
M4892.neg	2H-3,1-Benzoxazine-2,4(1H)-dione	0.663222	-0.592436	1.61195	0.0457393	0.599398	162.02	5.0893				Down
M4923.neg	2-cyclohexyl-1-[4-(prop-2-ynoxymethyl)piperidin-1-yl]ethanone	0.0212975	-5.55317	1.9206	0.0220932	0.535128	276.197	9.80915				Down
M4948.pos	2-Butenedioic acid (2Z)-, monomethyl ester	6.00429e+08	29.1614	2.19085	0.00885445	0.5435	283.042	1.19347				Up
M5000.pos	2-Acetyl-3-ethylidene-3,4,5,6-tetrahydropyridine	1.25827	0.33144	2.00849	0.0145542	0.633244	134.097	4.13305			HMDB0040039	Up
M5032.neg	2-[5-(furan-2-yl)-1,2-oxazol-3-yl]-N-(2,3,4-trifluorophenyl)acetamide	1.35362	0.43682	2.14521	0.00667401	0.43308	303.039	6.51945				Up
M5083.pos	2-[[5-[(2,4-dioxo-1,3-diazinan-1-yl)methyl]-1,3,4-oxadiazol-2-yl]sulfanyl]acetamide	0.750102	-0.41484	1.92002	0.0235495	0.700245	247.016	4.53402				Down
M5094.neg	2-[[3-(2-fluorophenyl)-1,2,4-oxadiazol-5-yl]methyl]-5-(3-methoxyphenyl)-1,3,4-oxadiazole	0.707232	-0.499745	2.17723	0.00636813	0.425467	351.092	7.46435				Down
M5098.neg	2-[[(Guanidino) (imino)methyl]sulfanyl]ethanesulfonic Acid	0.831631	-0.265984	2.26365	0.00347929	0.388538	225.013	14.6236				Down
M5109.pos	2-[(4-chloro-1,3-benzothiazol-2-yl)-methylamino]-N-(5-methyl-1,2-oxazol-3-yl)acetamide	7.0331	2.81416	2.07395	0.00907316	0.5435	169.029	1.01943				Up
M5142.neg	2,6-Dihydroxy-4-Methoxytoluene	5.69036	2.50852	1.84589	0.0318674	0.566465	191.012	0.9903				Up
M5159.pos	2,5-Dimethyl-1H-pyrrole	1.26282	0.336646	1.66569	0.03795	0.700245	118.063	11.2184				Up
M5183.neg	2,4-Dimethylpimelic acid	1.34199	0.424372	2.0379	0.0140429	0.507942	187.098	6.51945			HMDB0059760	Up
M5199.pos	2,4-DB	0.712848	-0.488334	1.75043	0.0449015	0.700245	212.986	15.0272				Down
M520.neg	Propantheline	0.500245	-0.999293	2.39498	0.00289121	0.377835	367.217	9.00715			HMDB0014920	Down
M5209.pos	2,4,5-TRICHLOROPHENOXYACETIC ACID	1.64224e+09	30.613	1.92036	0.0307427	0.700245	236.927	7.99508				Up
M5226.neg	2,3-dihydroindol-1-yl-[1-[[2,5-dimethyl-4-(pyrrolidine-1-carbonyl)-1H-pyrrol-3-yl]sulfonyl]piperidin-4-yl]methanone	5.17517e+08	28.947	1.91518	0.0307242	0.56094	528.203	7.96185				Up
M5236.neg	2,3,5-Trimethylfuran	1.74874	0.806313	1.78563	0.0347499	0.579564	91.0554	5.07605			HMDB0029721	Up
M5264.neg	2-(naphthalen-1-ylamino)-1,3-thiazol-4-one	0.613535	-0.704782	1.72409	0.0348946	0.579697	277.021	8.26872				Down
M5279.neg	2-(8-ethyl-10-oxo-1,3,4,5-tetrahydrobenzo[b][1,6]naphthyridin-2-yl)-N-[(4-methylsulfanylphenyl)methyl]acetamide	1.82421	0.867273	1.96058	0.0211034	0.530794	419.167	6.51945				Up
M5302.neg	2-(4-methylphenyl)-N-(3-methylsulfanylphenyl)-4-pyridin-4-ylpyrimidine-5-carboxamide	0.492745	-1.02109	1.88837	0.0173053	0.507942	393.117	6.96267				Down
M5312.neg	2-(4-Hydroxy-4a-methyl-8-methylenedecahydro-2-naphthalenyl)acrylic acid	1.23799	0.308004	1.73836	0.0372375	0.586306	249.15	8.66173				Up
M5351.neg	2-(3,5-difluorophenyl)-5-[[3-(4-ethoxyphenyl)-1,2,4-oxadiazol-5-yl]methyl]-1,3,4-oxadiazole	0.416845	-1.26242	1.90349	0.038378	0.588055	421.052	4.14645				Down
M5354.neg	2-(3,4-dimethoxyphenyl)-1-[2-(5-methyl-1,2-oxazol-3-yl)pyrrolidin-1-yl]ethanone	1.35325	0.436425	1.6882	0.0432883	0.594687	351.133	2.01957				Up
M5364.neg	2-(2-methoxyethoxy)-N-[(7-oxoazepan-2-yl)methyl]acetamide	0.737807	-0.438685	1.90454	0.0195663	0.51907	561.316	5.4659				Down
M5383.neg	2-(2-amino-4-ethyl-6-oxopyrimidin-1-yl)-N-butylacetamide	0.789065	-0.341784	2.01621	0.016485	0.507942	233.14	7.01582				Down
M5398.pos	2-(1H-benzimidazol-2-yl)benzoic acid	2.0946	1.06668	2.23671	0.00616315	0.496734	202.051	1.90825				Up
M5469.neg	1-Isothiocyanato-2-(methylthio)ethane	1.30725	0.386537	1.83996	0.0195297	0.51907	264.998	1.01468			HMDB0038442	Up
M5508.pos	1-ethyl-3-(2-piperidin-1-ylpyridin-3-yl)urea	1.45324	0.539275	2.01256	0.0188315	0.686367	147.071	6.53467				Up
M5533.pos	1-Amino-1-cyclopentanecarboxylate	1.47326	0.559016	1.80843	0.0383786	0.700245	147.113	2.48077				Up
M554.pos	Poppy acid	2.09475	1.06678	1.96414	0.0197222	0.686367	164.982	2.02813			HMDB0033695	Up
M555.neg	Poppy acid	11.2191	3.48788	2.35992	0.00484123	0.403058	234.965	14.9042			HMDB0033695	Up
M5576.pos	13-L-Hydroperoxylinoleic acid	1.50263	0.58749	1.75541	0.0441393	0.700245	277.216	11.2564			HMDB0003871	Up
M5642.neg	1-[6-(morpholine-4-carbonyl)-2,3-dihydroindol-1-yl]ethanone	0.0603426	-4.05068	2.01594	0.0103959	0.497831	255.114	6.75213				Down
M5658.pos	1-[5-(2-chlorophenyl)furan-2-yl]-N-methylmethanamine	1.20242	0.265945	2.04656	0.0102037	0.55904	111.537	0.647833				Up
M573.pos	piperidin-1-yl-(6-thiophen-3-ylpyridin-3-yl)methanone	0.0855816	-3.54656	1.83475	0.0267326	0.700245	148.047	5.88448				Down
M5735.neg	1-[(2S)-4,4-difluoro-2-(5-methyl-1,3,4-oxadiazol-2-yl)pyrrolidin-1-yl]-2-(1H-indol-3-yl)ethanone	0.609781	-0.713636	1.92912	0.0171887	0.507942	344.111	1.1626				Down
M5739.pos	1-[(2E,4E)-6,7-Dihydroxy-2,4-octadienoyl]prolyl-N-methylvalyl-N2-methylalaninamide	1.90879	0.932656	2.05337	0.0234641	0.700245	431.266	3.95478				Up
M5743.pos	1,5-Dibutyl methyl hydroxycitrate	1.64603	0.71899	2.17522	0.00899092	0.5435	357.152	0.881			HMDB0040461	Up
M5793.pos	1,2-Dioleoyl PC	2.18408	1.12703	2.33414	0.00531637	0.496734	786.6	10.7611				Up
M5801.pos	1,2-Dierucoyl-sn-glycero-3-phosphocholine	0.13583	-2.88012	1.80077	0.0296062	0.700245	1043.7	11.5729				Down
M5863.pos	1-(4-chlorophenyl)isoquinoline	1.32573	0.406788	1.98195	0.0289017	0.700245	303.065	3.95478				Up
M5904.neg	1-(3,6-dimethyl-[1,2]oxazolo[5,4-d]pyrimidin-4-yl)-N-propylpiperidine-3-carboxamide	0.705217	-0.50386	1.68932	0.0403464	0.592178	316.177	5.87523				Down
M5914.neg	1-(3,4-dihydroxyphenyl)-6,7-dihydroxy-1,2-dihydronaphthalene-2,3-dicarboxylic acid	0.826915	-0.274189	1.94426	0.0219132	0.535128	379.045	3.86447				Down
M5939.pos	1-(2,6-dimethylphenoxy)propan-2-amine	0.598346	-0.740948	1.84208	0.0362635	0.700245	212.165	1.01943				Down
M594.neg	Phthalide	115.888	6.85659	1.69565	0.0357074	0.585761	170.986	7.67943			HMDB0032469	Up
M5942.neg	1-(2,4-dihydroxyphenyl)-2-(3,5-dimethoxyphenyl)propan-1-one	1.57125	0.651909	2.03285	0.0111087	0.501948	283.098	7.67943				Up
M5979.neg	{[4-(4-hydroxy-3-methoxyphenyl)butan-2-yl]oxy}sulfonic acid	0.678168	-0.560285	1.9224	0.0230119	0.538568	275.059	7.45127			HMDB0135718	Down
M5986.neg	{[3-(2-hydroxyphenyl)oxiran-2-yl]methoxy}sulfonic acid	0.66744	-0.58329	1.7245	0.0337756	0.574722	245.013	7.70597			HMDB0134080	Down
M6015.pos	[4-(5-cyclopropyl-1,2,4-oxadiazol-3-yl)phenyl]-[4-(5-methyl-[1,3]oxazolo[4,5-b]pyridin-2-yl)-1,4-diazepan-1-yl]methanone	0.81496	-0.295199	1.83343	0.0267232	0.700245	445.198	14.0051				Down
M6026.neg	[4-(4-bromophenyl)-6-chloro-1,1-dioxo-1$l^{6},4-benzothiazin-2-yl]-morpholin-4-ylmethanone	1.31526	0.395349	1.99292	0.015936	0.507942	502.943	0.781317				Up
M6044.neg	[3-(3-{[3,4-dihydroxy-5-(hydroxymethyl)oxolan-2-yl]oxy}-5,7-dihydroxy-4-oxo-3,4-dihydro-2H-1-benzopyran-2-yl)phenyl]oxidanesulfonic acid	0.433827	-1.20481	1.7347	0.0368318	0.586306	521.035	0.7273			HMDB0132752	Down
M6060.neg	[2,4-dihydroxy-2,5-bis(hydroxymethyl)oxolan-3-yl]oxidanesulfonic acid	0.162776	-2.61904	1.8686	0.0212857	0.530794	259.013	0.821817			HMDB0125616	Down
M6064.neg	[2-(benzoyloxy)-5-(prop-2-en-1-yl)phenyl]oxidanesulfonic acid	0.583465	-0.777283	2.02587	0.013396	0.507942	315.033	8.33407			HMDB0135248	Down
M6070.neg	[1-hydroxy-1-(4-methoxyphenyl)propan-2-yl] 4-methoxybenzoate	1.59167	0.670545	1.73213	0.0475508	0.604325	315.124	6.3499				Up
M6076.neg	[1-[3-(3-phenyl-1,2,4-oxadiazol-5-yl)pyridin-2-yl]piperidin-4-yl]-(4-pyrimidin-2-ylpiperazin-1-yl)methanone	7.46019	2.89921	1.78797	0.0285428	0.560601	495.224	7.33498				Up
M6078.neg	[1-[(3-methylphenyl)methyl]-4,4-dioxo-4$l^{6},1,2-benzothiadiazin-3-yl]-(4-methylpiperidin-1-yl)methanone	3.206e+08	28.2562	2.21139	0.0093044	0.48319	432.136	7.97468				Up
M6099.neg	[(3S,4S)-4-[1-[(4-ethylphenyl)methyl]piperidin-4-yl]pyrrolidin-3-yl]methanol	0.296809	-1.75239	1.9401	0.0310835	0.56094	337.206	12.7294				Down
M6108.neg	[(2S,3S,4R,5R)-4-hydroxy-2,5-bis(hydroxymethyl)-2-[(2R,3R,4S,5S,6R)-3,4,5-trihydroxy-6-(hydroxymethyl)oxan-2-yl]oxyoxolan-3-yl] (E)-3-(4-hydroxy-3-methoxyphenyl)prop-2-enoate	1.80685e-09	-29.0439	2.6802	0.00103007	0.293684	539.138	0.821817				Down
M6113.pos	[(2R,3S,4S,5R,6S)-6-[(2S,3R,4R,5R,6S)-2-[5,7-dihydroxy-2-(4-hydroxyphenyl)-4-oxochromen-3-yl]oxy-4,5-dihydroxy-6-methyloxan-3-yl]oxy-3,4,5-trihydroxyoxan-2-yl]methyl (E)-3-(4-hydroxyphenyl)prop-2-enoate	1.4081	0.493751	2.87622	1.01912e-05	0.0341087	758.222	14.7894				Up
M6213.pos	(R)-4-aminoisoxazolidin-3-one	0.614442	-0.702651	1.71919	0.0200062	0.686367	120.077	2.0382				Down
M6250.pos	(E)-5-(3-hydroxy-2,3-dimethyl-2-bicyclo[2.2.1]heptanyl)-2-methylpent-2-enoic acid	0.286984	-1.80096	1.64436	0.0415201	0.700245	270.207	10.6502				Down
M626.neg	Phenyl vinyl sulfide	2.08916e+08	27.6383	2.17084	0.0113561	0.50684	172.983	7.67943			HMDB0031825	Up
M6278.pos	(E)-1,7-bis(4-hydroxyphenyl)hept-1-en-3-one	0.608779	-0.71601	1.69123	0.0338554	0.700245	310.155	11.5729				Down
M6281.neg	(Dodecyloxy)sulfonic acid	1.94215	0.957656	1.93933	0.0174253	0.507942	265.148	14.8679				Up
M6313.pos	(5S)-17-hydroxy-10,13-dimethyltetradecahydro-1H-cyclopenta[a]phenanthren-3(2H)-one	1.34927	0.432183	1.77354	0.0328622	0.700245	255.211	10.1615				Up
M6335.neg	(5-bromofuran-2-yl)-[2-[4-(2-fluorophenyl)piperazin-1-yl]-4,5-dihydroimidazol-1-yl]methanone	1.78112	0.832784	1.87093	0.0362148	0.585761	455.028	4.63323				Up
M6351.neg	(4-pyridin-2-ylpiperazin-1-yl)-[3-(pyrrolidin-1-ylmethyl)-1H-indol-4-yl]methanone	0.539804	-0.889493	2.09859	0.0168569	0.507942	369.196	6.98932				Down
M6358.neg	(4-methylpiperidin-1-yl)-(4-piperidin-1-ylquinazolin-6-yl)methanone	1.29891	0.377304	1.6061	0.048606	0.604687	319.192	7.34712				Up
M6457.neg	(3aR,4aS,5S,5aR,6aR)-5-(3-hydroxybutyl)-5a-methyl-3-methylidene-3a,4,4a,5,6,6a-hexahydrocyclopropa[f][1]benzofuran-2-one	0.783788	-0.351464	1.59297	0.0462341	0.600191	249.15	9.64638				Down
M6493.neg	(2S,3R,4S,5S,6R)-2-[3-hydroxy-5-[(Z)-2-(4-hydroxyphenyl)ethenyl]phenoxy]-6-(hydroxymethyl)oxane-3,4,5-triol	1.41925	0.505131	1.74176	0.0402191	0.592178	435.13	4.59313				Up
M6500.pos	(2S,2'S)-3,3'-disulfanediylbis(2-aminopropanoic acid)	1.29887	0.377252	1.95734	0.0277297	0.700245	223.022	0.478033				Up
M6529.pos	(2R,3S)-5-oxo-3-phenylmorpholine-2-carboxylic acid	3.49686	1.80606	1.92998	0.0404821	0.700245	186.056	1.46697				Up
M656.neg	Peroxynitrite	0.550797	-0.860406	1.80711	0.0335542	0.574722	187.979	5.90008			HMDB0002179	Down
M6573.neg	(2-Methoxyethoxy)propanoic acid	3.01478	1.59205	1.61366	0.0460802	0.600191	169.049	1.20765			HMDB0059705	Up
M6599.neg	(2-Chloroethyl)dimethylamine hydrochloride	0.411022	-1.28271	2.32942	0.00465946	0.403058	141.012	14.8424				Down
M6600.pos	(2aS,6aS,8aS)-10-(4-acetamido-3-methylbutyl)-6a,8a,9-trimethyl-2,2a,3,4,5,6,6a,6b,7,8,8a,8b,11a,12,12a,12b-hexadecahydro-1H-naphtho[2',1'	0.753575	-0.408177	1.65874	0.0383248	0.700245	522.356	11.5729				Down
M6613.pos	(1s,5s)-1,5-dimethyl-3,7-diazabicyclo[3.3.1]nonan-9-one	1.41308	0.498844	2.01744	0.0196599	0.686367	151.123	4.14288				Up
M6671.pos	(1-butyl-4,4-dioxo-4$l^{6},1,2-benzothiadiazin-3-yl)-(4-methylpiperidin-1-yl)methanone	0.282975	-1.82126	1.83221	0.0382773	0.700245	182.588	8.94412				Down
M6710.pos	(-)-Shinpterocarpin	1.53927	0.622244	1.94177	0.0299692	0.700245	162.068	7.21142			HMDB0041167	Up
M6713.neg	(-)-Quinpirole hydrochloride	0.263335	-1.92503	1.93813	0.0360774	0.585761	653.487	11.611				Down
M6722.pos	(-)-3-Cyanomethyl-3-hydroxy-1H-indol-2(3H)-one	0.68432	-0.547256	1.78362	0.0383663	0.700245	153.045	14.8723			HMDB0038633	Down
M6746.neg	((+-))2-Methyl Arachidonoyl-2'-Fluoroethylamide	1.80067e-11	-35.6927	2.64243	0.00105982	0.293684	785.602	11.588				Down
M759.neg	OTK	2.27883	1.1883	1.97107	0.0118534	0.50684	1001.74	10.6702				Up
M770.pos	OR-1855	1.20127	0.264557	1.91725	0.0254965	0.700245	168.093	2.02813			HMDB0060860	Up
M789.neg	o-Cymene	1.40653	0.492137	1.88366	0.014551	0.507942	179.108	7.45127				Up
M798.pos	OCTADECYLPHOSPHOCHOLINE	1.49764	0.582695	2.10022	0.00523951	0.496734	893.686	14.7759				Up
M829.pos	N-propan-2-yl-7-pyrrolidin-1-ylpyrazolo[1,5-a]pyrimidine-5-carboxamide	0.646894	-0.628398	1.5908	0.049177	0.700245	238.144	7.42823				Down
M854.neg	Nopalinic acid	6.09559e+07	25.8613	1.85525	0.0307751	0.56094	283.092	1.2191			HMDB0029437	Up
M896.pos	N-Methyl-14-O-demethylepiporphyroxine	0.526406	-0.925752	2.15851	0.00675614	0.497223	208.558	9.7161			HMDB0030171	Down
M918.pos	Nicotinamide N-oxide	1.22178	0.288984	1.57971	0.0456128	0.700245	156.077	3.432				Up
M959.neg	N-Deisopropyl-fluvastatin	0.398159	-1.32858	1.89371	0.0304111	0.56094	350.12	5.47908			HMDB0014038	Down
M971.pos	N-cyclopropyl-5-(4,5-dimethyl-1H-pyrazol-3-yl)furan-2-sulfonamide	2.06054	1.04302	1.91669	0.0301703	0.700245	152.036	4.22573				Up
M972.pos	N-cyclopropyl-4-[[1-(3-methylbutanoyl)piperidin-4-yl]methoxy]benzamide	2.25322	1.17199	1.98159	0.0236547	0.700245	403.197	4.76223				Up
M991.neg	N-cyclooctyl-1-[[2,5-dimethyl-4-(pyrrolidine-1-carbonyl)-1H-pyrrol-3-yl]sulfonyl]piperidine-4-carboxamide	0.578911	-0.788586	1.95898	0.0151024	0.507942	512.244	4.93457				Down
